# Supplementary material for: Development of a fasting blood glucose-based strategy to diagnose women with gestational diabetes mellitus at increased risk of adverse outcomes in a COVID-19 environment
Source: PLoS One. 2020 Dec 3;15(12):e0243192. doi: 10.1371/journal.pone.0243192 (PMC7714128; doi:10.1371/journal.pone.0243192)
Supplement: S1 File — (XLSX) [file pone.0243192.s001.xlsx]

## Sheet: Sheet1
LAB	Collected	Gestation	0 Min	60 Min	120 Min	GST Yes/No
QML	2015-01-01		4	6.5	5.4	1
SNP	2015-01-01	29	4.7	8.1	3.7	1
QPath	2015-01-01 07:07:00	27	4.9	7.6	7.5	1
SNP	2015-01-02	26	3.6	10.3	9.4	1		GST=50 gm glucose screenign test
QML	2015-01-02		3.8	5.3	5.2	1			1=No
QML	2015-01-02		3.7	5.6	4.7	1			2=Yes
QML	2015-01-02		3.7	7.9	8.6	1
QML	2015-01-02		3.7	7	5.8	1		Gestation is in Weeks
QML	2015-01-02		3.7	6	6.1	1
QML	2015-01-02		3.8	5.1	4.2	1		QML = Queensland Medical Laboratory
SNP	2015-01-02	2	3.6	5.5	4.7	1		S&N = Sullivan & Nicolaides Laboratory
QML	2015-01-02		4	6.7	6.6	1		QPAth = Queensland Health department Laboratory
QML	2015-01-02		3.6	6.4	7.4	1
QML	2015-01-02		3.6	5.1	3.5	1
SNP	2015-01-02	26	6.7	4.6	4.6	1
SNP	2015-01-02	27	4.2	8.3	6.6	1
QML	2015-01-02		3.6	6.5	4.8	1
QML	2015-01-02		3.8	4.8	5.3	1
SNP	2015-01-02	27	4.1	6.1	4.5	1
QML	2015-01-02		3.8	5.9	3.8	1
SNP	2015-01-02	38	3.8	5.4	5.5	1
QML	2015-01-02		3.9	6	6.5	1
SNP	2015-01-02	26	3.9	9.2	6.4	1
SNP	2015-01-02	16	3.9	6.2	5.7	1
SNP	2015-01-02	27	3.9	6.5	5.3	1
SNP	2015-01-02	1	3.9	7	7.2	1
QML	2015-01-02		3.9	3.6	5.8	1
QML	2015-01-02		3.9	6.2	2.6	1
QML	2015-01-02		4	5.9	5.1	1
QML	2015-01-02		4	4.2	5.1	1
QML	2015-01-02		3.9	6	5.3	1
QML	2015-01-02		4.2	8	5.7	1
SNP	2015-01-02	0	4	7.1	5.8	1
QML	2015-01-02		4	5.4	5.1	1
QML	2015-01-02		4	5.2	4.4	1
QML	2015-01-02		4	6.9	6.2	1
QML	2015-01-02		4	5.9	5.9	1
SNP	2015-01-02	28	4	7	5.8	1
SNP	2015-01-02	28	4	6.2	6.8	1
SNP	2015-01-02	17	4	7.9	6	1
SNP	2015-01-02	28	4	7.1	5.5	1
QML	2015-01-02		4	5.9	6.1	1
QML	2015-01-02		4.2	5	5.6	1
SNP	2015-01-02	29	4	7	7.3	1
QML	2015-01-02		4.1	4.5	4.7	1
QML	2015-01-02		4.2	5.9	7.8	1
QML	2015-01-02		4	7.2	7.3	1
SNP	2015-01-02	26	3.8	7.3	5.8	1
QML	2015-01-02		4.2	7.7	6.1	1
QML	2015-01-02		4	6.8	5.4	1
QML	2015-01-02		4.1	6.3	5.7	1
QML	2015-01-02		4.2	6.9	4.6	1
QML	2015-01-02		4.1	5.7	4.6	1
QML	2015-01-02		4.1	6.6	4.9	1
SNP	2015-01-02	25	4.1	7	4.4	1
SNP	2015-01-02	27	4.1	6.1	5.3	1
SNP	2015-01-02	28	4.1	7.2	6.2	1
SNP	2015-01-02	27	4	8.5	4.7	1
QML	2015-01-02		4.1	8	7.1	1
SNP	2015-01-02	27	4.1	6.3	7.1	1
QML	2015-01-02		4.4	7.6	5.7	1
QML	2015-01-02		4.2	5.2	6.7	1
QML	2015-01-02		4.3	8.7	7.8	1
SNP	2015-01-02	30	4.3	7	7.6	1
SNP	2015-01-02	27	4.3	10.5	5.2	1
SNP	2015-01-02	0	4.3	6.7	6	1
SNP	2015-01-02	27	4.3	6.2	3.9	1
SNP	2015-01-02	26	4.3	6.7	7	1
SNP	2015-01-02	29	4.3	6.8	5.3	1
SNP	2015-01-02	26	4.3	6.4	5.6	1
SNP	2015-01-02	26	4.3	7.4	6.6	1
QML	2015-01-02		4.6	5.5	3.3	1
SNP	2015-01-02	29	4.4	3.4	5.1	1
QML	2015-01-02		4.4	5.6	4.9	1
QML	2015-01-02		4.4	5.6	5.7	1
QML	2015-01-02		4.3	5.9	5	1
QML	2015-01-02		4.4	5.6	4.7	1
QML	2015-01-02		4.4	9.3	7.1	1
SNP	2015-01-02	28	4.4	4.9	6.1	1
SNP	2015-01-02	16	4.5	8.5	6	1
SNP	2015-01-02	26	4.4	7.7	7.1	1
SNP	2015-01-02	27	4.4	5.2	5.7	1
SNP	2015-01-02	28	4.4	9.4	7.9	1
SNP	2015-01-02	28	4.4	7	4.9	1
SNP	2015-01-02	28	4.4	6.3	5.5	1
QML	2015-01-02		4.4	5.4	4.6	1
QML	2015-01-02		4	5.2	3.4	1
QML	2015-01-02		3.8	7.8	6.7	1
SNP	2015-01-02	26	4.5	7.8	5.9	1
SNP	2015-01-02	17	4.6	4.3	5.4	1
SNP	2015-01-02	28	4.2	8.4	8	1
QML	2015-01-02		4.8	5.7	4.3	1
SNP	2015-01-02	0	4.7	8.4	5.9	1
SNP	2015-01-02	0	4.7	7.5	5.6	1
SNP	2015-01-02	0	4.7	3.7	6.8	1
QML	2015-01-02		4.8	5.7	4.6	1
QML	2015-01-02		4.6	7.2	6.3	1
SNP	2015-01-02	26	4.6	9	8	1
SNP	2015-01-02	27	4.6	5.6	4	1
QML	2015-01-02		4.8	6.9	3.8	1
QML	2015-01-02		4.6	8.5	6.7	1
QML	2015-01-02		4.4	7.3	6.9	1
SNP	2015-01-02	0	4.5	8.2	5.5	1
QML	2015-01-02		4.8	4.8	5.3	1
SNP	2015-01-02	28	4.7	6	5.4	1
SNP	2015-01-02	27	5.1	10.5	6.1	1
QML	2015-01-02		6	13.7	10.6	1
SNP	2015-01-02	0	4.5	7.4	7.7	1
SNP	2015-01-02	26	5.4	10	7.8	1
SNP	2015-01-02	24	5	9.4	6.6	1
SNP	2015-01-02	19	4.9	8.8	6.9	1
SNP	2015-01-02	26	4.9	9.6	6.7	1
SNP	2015-01-02	31	4.9	9	7	1
SNP	2015-01-02	26	4.8	8.3	6.7	1
QML	2015-01-02		4.8	9	8.4	1
SNP	2015-01-02	26	4.8	7.3	7.9	1
SNP	2015-01-02	29	4.8	7.2	5.8	1
QML	2015-01-02		4.8	6.5	5.2	1
QML	2015-01-02		6.4	6.6	5	1
QPath	2015-01-02 06:07:00		4.2	8.7	6.5	2
QPath	2015-01-02 06:15:00		4.3	8	5.8	1
QPath	2015-01-02 06:22:00		4.8	7.9	6.3	1
QPath	2015-01-02 06:28:00		4.5	7.3	5.3	1
QPath	2015-01-02 07:00:00	30	5.5	11.4	8.4	1
QPath	2015-01-02 07:14:00	16	6	10.3	8	1
QPath	2015-01-02 07:15:00	31	5	8.3	8.7	1
QPath	2015-01-02 07:35:00	28	4.3	5.2	6	1
QPath	2015-01-02 07:40:00	25	4.1	5	3.8	1
QPath	2015-01-02 07:50:00	25	3.9	5.4	5.2	1
QPath	2015-01-02 08:00:00	26	4.2	8.7	6.7	1
QPath	2015-01-02 08:00:00	26	4.9	6.4	5.4	1
QPath	2015-01-02 08:00:00	5	5.2	7.9	6.6	1
QPath	2015-01-02 08:06:00	27	4.3	7.9	7.9	1
QPath	2015-01-02 08:09:00	26	5.6	7.2	6.5	1
QPath	2015-01-02 08:10:00	27	4.4	7.2	7.6	1
QPath	2015-01-02 08:10:00	31	4.6	9	8.4	1
QPath	2015-01-02 08:11:00		5.3	10	9.4	1
QPath	2015-01-02 08:15:00	27	5.4	6.9	7.6	1
QPath	2015-01-02 08:20:00	28	4.2	4.6	4.1	1
QPath	2015-01-02 08:20:00	29	4.6	6.6	5.3	1
QPath	2015-01-02 08:21:00	26	4.8	7.5	7.4	1
QPath	2015-01-02 08:21:00	26	4.8	7	6.7	1
QPath	2015-01-02 08:22:00	27	4.5	5.4	4.7	1
QPath	2015-01-02 08:25:00	26	4.4	8.7	8.5	1
QPath	2015-01-02 08:25:00	28	3.9	4.9	4.9	1
QPath	2015-01-02 08:26:00	29	4.1	5.2	5.2	1
QPath	2015-01-02 08:27:00	12	4.6	4.7	4.1	1
QPath	2015-01-02 08:30:00	23	4.6	4.7	5.3	1
QPath	2015-01-02 08:30:00	26	4.7	6.4	4.5	1
QPath	2015-01-02 08:30:00	27	5.2	6.5	4.4	1
QPath	2015-01-02 08:30:00	28	4.8	7.1	7.6	1
QPath	2015-01-02 08:35:00		5.4	10.4	7.6	1
QPath	2015-01-02 08:40:00	30	4.9	5.7	4.6	1
QPath	2015-01-02 08:40:00	28	5	8.6	7.4	2
QPath	2015-01-02 08:40:00	28	4.8	5.2	6.2	1
QPath	2015-01-02 08:45:00	26	4	7.8	7.8	1
QPath	2015-01-02 08:45:00	27	4.3	8.6	5.8	1
QPath	2015-01-02 08:45:00	30	4.1	8.1	6.8	1
QPath	2015-01-02 08:45:00	28	4.1	8.6	4.1	1
QPath	2015-01-02 08:50:00	27	4.1	9.8	9.1	1
QPath	2015-01-02 08:50:00	35	5.5	7.6	5.6	1
QPath	2015-01-02 08:55:00	28	4.8	8.6	9.9	1
QPath	2015-01-02 08:57:00	28	4.6	5.6	6	1
QPath	2015-01-02 09:00:00	27	4.5	5.7	6.4	1
QPath	2015-01-02 09:05:00	28	4.2	7.5	6.3	1
QPath	2015-01-02 09:08:00	28	4.2	4.8	5.2	1
QPath	2015-01-02 09:10:00	26	4.4	4.9	6.3	1
QPath	2015-01-02 09:10:00	24	4.6	4.7	4.1	1
QPath	2015-01-02 09:10:00	28	4.6	7.3	6.5	1
QPath	2015-01-02 09:10:00	28	4.5	9.9	7.4	1
QPath	2015-01-02 09:15:00	18	4.8	11	8.3	1
QPath	2015-01-02 09:15:00	28	4.2	8.4	8.3	1
QPath	2015-01-02 09:17:00	28	6.8	16.1	14.8	1
QPath	2015-01-02 09:20:00	27	4.3	7.6	6	1
QPath	2015-01-02 09:20:00		4.2	7.4	7	1
QPath	2015-01-02 09:25:00	28	3.8	8.5	9.1	1
QPath	2015-01-02 09:40:00	16	4.8	5.7	5	1
QPath	2015-01-02 10:04:00	28	4.6	4.6	5	1
QML	2015-01-03		4	6	4.3	1
QML	2015-01-03		4	6.8	5.3	1
QML	2015-01-03		4	6.7	5.2	1
SNP	2015-01-03	28	3.9	7	5.7	1
SNP	2015-01-03	26	3.9	6.7	6.2	1
SNP	2015-01-03	25	3.8	4.5	3.7	1
QML	2015-01-03		3.6	5.9	5.1	1
QML	2015-01-03		4.2	4.8	6.4	1
QML	2015-01-03		3.4	4.8	5	1
QML	2015-01-03		4.1	7.1	4.8	1
QML	2015-01-03		3.9	7.5	7.8	1
QML	2015-01-03		3.8	3.7	3.1	1
SNP	2015-01-03	34	4	6.9	7.8	1
SNP	2015-01-03	28	4.2	8.7	9.8	1
SNP	2015-01-03	28	4.2	4.8	4	1
QML	2015-01-03		4.2	9.3	6.5	1
QML	2015-01-03		4.2	6.7	6.4	1
QML	2015-01-03		4.1	6.7	5.8	1
QML	2015-01-03		4.1	6.6	4.6	1
QML	2015-01-03		4.1	8.8	5.6	1
SNP	2015-01-03	27	4	7.5	5.5	1
SNP	2015-01-03	27	4.3	6.9	4.8	1
QML	2015-01-03		4.2	6.5	3.6	1
QML	2015-01-03		4.2	9.7	7	1
QML	2015-01-03		4.3	10.2	9.4	1
QML	2015-01-03		3.9	4.6	4	1
QML	2015-01-03		3.5	7.4	5.5	1
QML	2015-01-03		4.3	6.6	6.9	1
SNP	2015-01-03	27	4.4	7.9	7.6	1
SNP	2015-01-03	0	4.4	10	8.5	1
SNP	2015-01-03	29	4.4	8.9	6.4	1
SNP	2015-01-03	26	4.3	6.7	4.6	1
QML	2015-01-03		4.5	7.9	4.2	1
SNP	2015-01-03	27	4.3	11.3	4.6	1
SNP	2015-01-03	26	5	10.7	9.5	1
SNP	2015-01-03	27	4.4	10.8	8.5	1
QML	2015-01-03		4.6	7.6	7.2	1
SNP	2015-01-03	26	5.4	9.7	6.8	1
SNP	2015-01-03	30	4.4	9.8	10.5	1
QML	2015-01-03		4.3	6.9	5.4	1
QML	2015-01-03		4.7	9.9	5	1
QML	2015-01-03		4.3	4.7	4.5	1
QML	2015-01-03		5.6	6.3	8.2	1
SNP	2015-01-03	27	5.3	11	7.6	1
SNP	2015-01-03	31	4.8	10	5.7	1
SNP	2015-01-03	6	5.1	5.8	3	1
SNP	2015-01-03	27	5	7.4	8.1	1
SNP	2015-01-03	26	4.9	10.3	7.7	1
SNP	2015-01-03	27	4.7	7.2	6.5	1
SNP	2015-01-03	26	4.7	9.1	7	1
QML	2015-01-03		4.7	10.7	6.5	1
QPath	2015-01-03 08:24:00	28	4.3	8.9	7.6	1
QPath	2015-01-03 08:45:00	17	4.4	10	8.7	1
QML	2015-01-04		4.2	7.1	5.4	1
QML	2015-01-05		3.8	5.5	4.5	1
QML	2015-01-05		3.4	8.9	7.9	1
QML	2015-01-05		3.9	7.8	5.8	1
QML	2015-01-05		3.6	5.4	4.5	1
QML	2015-01-05		3.3	4.4	3.2	1
QML	2015-01-05		3.6	7.5	4.6	1
QML	2015-01-05		3.7	5.4	3.2	1
QML	2015-01-05		3.7	6.8	4.5	1
SNP	2015-01-05	27	3.7	4.8	4.6	1
QML	2015-01-05		3.7	4.5	4.3	1
QML	2015-01-05		3.5	6.2	5.7	1
QML	2015-01-05		3.1	9.6	8.2	1
SNP	2015-01-05	27	4	10.4	6.1	1
QML	2015-01-05		3.8	4.3	6.1	1
QML	2015-01-05		3.9	4.4	5.3	1
SNP	2015-01-05	27	4	5.4	4.9	1
QML	2015-01-05		4.1	5.5	4.7	1
SNP	2015-01-05	27	4	6.3	4.3	1
QML	2015-01-05		4.2	7.8	7.1	1
QML	2015-01-05		4	4.7	6.1	1
QML	2015-01-05		4	7.3	6.1	1
QML	2015-01-05		4	6.3	4.3	1
QML	2015-01-05		4	5.7	4	1
SNP	2015-01-05	32	4.3	6.3	4.8	1
QML	2015-01-05		3.9	6.8	5.1	1
SNP	2015-01-05	28	3.9	4.8	4.9	1
SNP	2015-01-05	25	3.9	4.8	4	1
SNP	2015-01-05	18	4	8.5	7	1
QML	2015-01-05		3.6	6.9	3.2	1
QML	2015-01-05		3.9	8.1	7	1
QML	2015-01-05		4	8.2	5.4	1
QML	2015-01-05		4	6.6	4.7	1
SNP	2015-01-05	27	4	5.7	3.6	1
SNP	2015-01-05	28	4.5	6.7	5.3	1
SNP	2015-01-05	27	4.1	5.3	8.9	1
SNP	2015-01-05	25	4.1	7.3	6.6	1
SNP	2015-01-05	25	4.1	7.2	6.3	1
SNP	2015-01-05	16	4.1	3.8	3.9	1
SNP	2015-01-05	28	4.1	8.4	6	1
SNP	2015-01-05	27	4.1	5.6	4.6	1
QML	2015-01-05		4.1	4.1	3.6	1
QML	2015-01-05		4.1	7.3	6	1
QML	2015-01-05		4.1	8.9	6.6	1
QML	2015-01-05		4.1	8.4	5	1
QML	2015-01-05		4.1	6.9	5.7	1
QML	2015-01-05		4.2	11.9	8.2	1
SNP	2015-01-05	27	4.2	7.3	5.3	1
SNP	2015-01-05	29	4.3	8.3	5.9	1
QML	2015-01-05		4	5.6	4.4	1
QML	2015-01-05		4.3	7.9	5.1	1
QML	2015-01-05		4.3	5.5	4.1	1
QML	2015-01-05		4.3	4.7	4.7	1
QML	2015-01-05		4.1	9.9	9.5	1
QML	2015-01-05		4.2	6.1	5	1
SNP	2015-01-05	9	4.2	6.7	3	1
QML	2015-01-05		4.2	8	6.1	1
QML	2015-01-05		4.2	5	4.6	1
QML	2015-01-05		4.2	6.4	6.6	1
QML	2015-01-05		4.2	6.3	5.6	1
QML	2015-01-05		4	6.6	6.6	1
SNP	2015-01-05	0	4.3	7	5.2	1
QML	2015-01-05		4.3	7.2	6	1
SNP	2015-01-05	26	4.4	5.5	6.9	1
SNP	2015-01-05	28	4.4	8.4	5.9	1
SNP	2015-01-05	28	4.4	6.6	4.3	1
SNP	2015-01-05	26	4.4	7.8	4	1
SNP	2015-01-05	27	4.4	8.3	8.9	1
SNP	2015-01-05	28	4.4	8.3	7.1	1
SNP	2015-01-05	26	4.4	6.5	6.9	1
SNP	2015-01-05	29	4.4	7.9	6.4	1
QML	2015-01-05		4.4	7.4	6.5	1
QML	2015-01-05		4.3	7	5.9	1
QML	2015-01-05		4.4	10.5	9	1
SNP	2015-01-05	28	4.5	7.4	6.9	1
QML	2015-01-05		4.3	5.7	5.4	1
QML	2015-01-05		4.7	7.4	4.6	1
QML	2015-01-05		4.4	7.3	7	1
SNP	2015-01-05	27	4.5	5.9	4.5	1
SNP	2015-01-05	27	4.3	7.3	6.4	1
QML	2015-01-05		3.7	6.3	6.2	1
QML	2015-01-05		4.5	7.7	6.5	1
SNP	2015-01-05	26	4.4	6.2	5.1	1
QML	2015-01-05		4.4	7	4.7	1
SNP	2015-01-05	28	4.3	8.6	7.4	1
SNP	2015-01-05	26	4.4	4.6	5.3	1
SNP	2015-01-05	27	4.3	5.6	4.6	1
SNP	2015-01-05	29	4.5	9.6	9.2	1
SNP	2015-01-05	29	4.5	5.8	3.9	1
SNP	2015-01-05	28	4.5	7.1	5.2	1
SNP	2015-01-05	27	4.5	7.1	5.4	1
SNP	2015-01-05	27	4.5	6.7	6.6	1
QML	2015-01-05		4.4	4.9	3.9	1
QML	2015-01-05		4.5	6	5.9	1
SNP	2015-01-05	2	4.6	4.2	5.9	1
SNP	2015-01-05	29	4.6	8.5	6.8	1
QML	2015-01-05		4.5	5.4	6.3	1
QML	2015-01-05		4.8	8.2	5.7	1
QML	2015-01-05		4.7	8.4	6	1
SNP	2015-01-05	28	4.7	9.8	8.1	1
SNP	2015-01-05	28	4.7	10	7.6	1
SNP	2015-01-05	25	4.7	4.9	5.5	1
SNP	2015-01-05	9	4.7	7.7	6.1	1
SNP	2015-01-05	26	4.8	8.7	6.2	1
SNP	2015-01-05	28	4.8	10	8.8	1
SNP	2015-01-05	27	4.6	10.1	8.8	1
SNP	2015-01-05	26	4.6	7.7	4.4	1
SNP	2015-01-05	26	4.6	7.8	7.2	1
QML	2015-01-05		4.6	6.9	6.8	1
SNP	2015-01-05	35	5.2	7.9	6.4	1
SNP	2015-01-05	26	4.3	7.3	5.6	1
QML	2015-01-05		3.8	5.7	5.2	1
SNP	2015-01-05	28	4.6	8	6.8	1
SNP	2015-01-05	7	5.7	6.6	6.2	1
SNP	2015-01-05	29	4.7	8.8	6.8	1
SNP	2015-01-05	27	5.2	6.8	5.6	1
SNP	2015-01-05	15	5	11.4	7.3	1
SNP	2015-01-05	28	5	7.4	6.1	1
SNP	2015-01-05	28	5	8.5	6.8	1
QML	2015-01-05		5	11.7	7.8	1
QML	2015-01-05		4.9	7	6	1
SNP	2015-01-05	15	4.9	6.4	5.9	1
QML	2015-01-05		4.9	6.3	7.2	1
QML	2015-01-05		4.8	7.6	5	1
SNP	2015-01-05	28	4.7	6.2	5.3	1
QPath	2015-01-05 05:55:00	17	4.8	7	6.9	1
QPath	2015-01-05 06:04:00	27	4.4	6.1	5.3	1
QPath	2015-01-05 06:12:00	18	5.1	6.3	4.9	1
QPath	2015-01-05 06:21:00	29	4.2	6.7	5.3	1
QPath	2015-01-05 07:00:00	28	4	6	4.3	1
QPath	2015-01-05 07:30:00	29	4.9	7.2	6.3	1
QPath	2015-01-05 07:33:00	27	3.9	7.5	5.8	1
QPath	2015-01-05 07:40:00	26	5	9.5	8.3	1
QPath	2015-01-05 07:45:00	27	4	5.9	5.5	1
QPath	2015-01-05 07:50:00	17	4.8	6.8	5.9	1
QPath	2015-01-05 07:50:00	29	4.1	9	9.6	1
QPath	2015-01-05 07:54:00	28	4.9	8	6.3	1
QPath	2015-01-05 08:00:00	36	5.8	9.9	7.7	1
QPath	2015-01-05 08:05:00	26	4	7.4	7	1
QPath	2015-01-05 08:05:00	28	4.3	6	5.3	1
QPath	2015-01-05 08:10:00	20	4.9	5.5	5.6	1
QPath	2015-01-05 08:15:00	18	4.8	7.7	6.7	1
QPath	2015-01-05 08:15:00	31	4.4	9.2	8.9	1
QPath	2015-01-05 08:16:00	27	4.7	10	6.3	1
QPath	2015-01-05 08:20:00	26	4.5	5.4	5.8	1
QPath	2015-01-05 08:21:00	28	4	8	7.1	1
QPath	2015-01-05 08:22:00	29	4.8	9	6.2	1
QPath	2015-01-05 08:22:00	29	4.3	7.9	6.8	1
QPath	2015-01-05 08:25:00	27	4.7	9.5	6.7	1
QPath	2015-01-05 08:28:00	27	5.6	7.6	8	1
QPath	2015-01-05 08:30:00	28	4.2	5.5	5	1
QPath	2015-01-05 08:30:00	29	4.4	9.4	7.7	1
QPath	2015-01-05 08:30:00	28	4.4	6	4.9	1
QPath	2015-01-05 08:31:00	28	4.8	8.6	7.8	1
QPath	2015-01-05 08:35:00	27	6.4	10	7.8	1
QPath	2015-01-05 08:40:00	29	4.3	10.9	4.3	1
QPath	2015-01-05 08:40:00	28	4.1	5.6	5.1	1
QPath	2015-01-05 08:40:00	28	4.1	5.6	5.1	1
QPath	2015-01-05 08:40:00	28	4.5	5.6	5.7	1
QPath	2015-01-05 08:45:00	26	4.5	4.5	5.2	1
QPath	2015-01-05 08:45:00	26	4.3	11.8	9.1	1
QPath	2015-01-05 08:47:00	27	4.1	4.9	7.2	1
QPath	2015-01-05 08:50:00	27	4.9	5.6	4.9	1
QPath	2015-01-05 08:50:00	28	4	5	5.4	1
QPath	2015-01-05 08:55:00	28	4	6.5	6	1
QPath	2015-01-05 08:55:00	28	4.6	7.9	4.9	1
QPath	2015-01-05 08:56:00	28	4.6	8.3	5.7	1
QPath	2015-01-05 09:00:00	26	4.2	9	8.6	1
QPath	2015-01-05 09:00:00	28	4.6	7.6	5.3	1
QPath	2015-01-05 09:00:00	28	4.4	7.3	6.9	1
QPath	2015-01-05 09:03:00	28	4.3	7.1	5.7	1
QPath	2015-01-05 09:05:00	28	5.2	8.8	6.3	1
QPath	2015-01-05 09:10:00	30	4.4	3.5	5	1
QPath	2015-01-05 09:12:00	17	4.9	7.9	5.2	1
QPath	2015-01-05 09:12:00	29	4.3	8.5	7.6	1
QPath	2015-01-05 09:14:00	28	4.4	7.7	7.4	1
QPath	2015-01-05 09:15:00	26	4.8	7.6	8.8	1
QPath	2015-01-05 09:15:00	25	4.5	6.3	5.5	1
QPath	2015-01-05 09:20:00		5.4	10.8	7.9	1
QPath	2015-01-05 09:20:00	30	4.2	6	4.7	1
QPath	2015-01-05 09:26:00	34	3.8	6.9	5.1	1
QPath	2015-01-05 09:30:00	28	3.7	6.8	6.9	1
QPath	2015-01-05 09:33:00	29	4.7	7.2	6.5	1
QPath	2015-01-05 09:35:00	26	3.9	7.5	8	1
QPath	2015-01-05 09:40:00	13	5.2	7	6.7	1
QPath	2015-01-05 09:40:00	28	4.3	7.2	6.7	1
QPath	2015-01-05 09:40:00	29	4.4	6.5	4.7	1
QPath	2015-01-05 09:48:00	29	4.8	8	6.1	1
QPath	2015-01-05 09:50:00	20	4.2	7.3	5.3	1
QPath	2015-01-05 09:50:00	28	4.2	7.2	7.2	2
QPath	2015-01-05 09:53:00	15	5.4	6.8	7.4	1
QPath	2015-01-05 10:05:00	28	4.3	9	8.8	1
QML	2015-01-06		3.8	9.4	9.3	1
QML	2015-01-06		3.6	8.2	8.2	1
QML	2015-01-06		3.6	4.9	4.4	1
QML	2015-01-06		3.6	4.3	3.9	1
QML	2015-01-06		3.7	8.3	5.4	1
SNP	2015-01-06	30	3.7	6.1	4.8	1
SNP	2015-01-06	28	3.7	7	6.7	1
QML	2015-01-06		3.9	4.5	4.8	1
QML	2015-01-06		3.7	5.2	4.2	1
QML	2015-01-06		3.9	6.9	5.8	1
QML	2015-01-06		3.8	6	5.1	1
QML	2015-01-06		3.7	4.8	4.9	1
SNP	2015-01-06	26	5.4	9.6	7.6	1
QML	2015-01-06		3.9	6.8	6.5	1
QML	2015-01-06		3.8	4.8	3.9	1
SNP	2015-01-06	26	3.8	7.8	6.5	1
QML	2015-01-06		3.9	7.1	6.4	1
QML	2015-01-06		3.8	4.9	4.5	1
SNP	2015-01-06	28	4	7.5	5.6	1
SNP	2015-01-06	27	3.9	5.7	4.7	1
QML	2015-01-06		4.1	4.9	4.6	1
SNP	2015-01-06	20	4.3	7.3	6.4	1
QML	2015-01-06		3.9	6.6	4.2	1
QML	2015-01-06		3.9	6.5	5.3	1
QML	2015-01-06		4	9.4	6.4	1
QML	2015-01-06		3.9	5.7	4.5	1
QML	2015-01-06		3.9	6.3	5.8	1
QML	2015-01-06		3.5	6	5.1	1
SNP	2015-01-06	27	4	4.4	4.7	1
SNP	2015-01-06	25	4	7.7	5.5	1
QML	2015-01-06		4	9.4	7.7	1
QML	2015-01-06		4	6.7	5.3	1
QML	2015-01-06		4	7.6	5.8	1
QML	2015-01-06		4	6.4	5.3	1
QML	2015-01-06		3.9	7.9	6.8	1
QML	2015-01-06		4	5.6	3.5	1
SNP	2015-01-06	29	4.1	8.6	6.2	1
QML	2015-01-06		4.1	6.9	6.5	1
QML	2015-01-06		4.1	8.5	8.1	1
SNP	2015-01-06	15	4.3	9.8	6.6	1
QML	2015-01-06		4.2	8.4	8.1	1
SNP	2015-01-06	26	4.1	5.5	5.9	1
SNP	2015-01-06	26	4.1	7.1	5.5	1
QML	2015-01-06		4.2	5.4	5.2	1
SNP	2015-01-06	29	4.1	4.1	3.6	1
SNP	2015-01-06	28	3.7	5.5	5.6	1
QML	2015-01-06		4.2	6	7.3	1
QML	2015-01-06		4.1	7.7	4.9	1
SNP	2015-01-06	30	4.1	10.8	7.9	1
QML	2015-01-06		4.2	6.4	6.5	1
QML	2015-01-06		4.1	5.9	5.7	1
SNP	2015-01-06	30	4.1	6.8	6.5	1
SNP	2015-01-06	27	3.9	8.5	9.2	1
SNP	2015-01-06	17	4.1	7.5	6.1	1
SNP	2015-01-06	28	4.3	6.6	6.3	1
SNP	2015-01-06	28	4.2	6.1	4.9	1
SNP	2015-01-06	27	4.2	6.9	7.8	1
SNP	2015-01-06	27	4.2	5.5	4.9	1
QML	2015-01-06		4.2	7.9	5	1
QML	2015-01-06		4.2	5	4.2	1
QML	2015-01-06		4.2	7.1	4.8	1
QML	2015-01-06		4.3	6.7	8.4	1
SNP	2015-01-06	29	4.1	12	10.1	1
QML	2015-01-06		4.3	4.9	3.9	1
QML	2015-01-06		4.3	4.8	4.2	1
SNP	2015-01-06	17	4.3	6.6	5.2	1
SNP	2015-01-06	28	4.3	7.7	7.1	1
SNP	2015-01-06	27	4.3	7.7	7.6	1
SNP	2015-01-06	26	4.3	8.2	6.4	1
SNP	2015-01-06	26	4.3	5.6	6	1
QML	2015-01-06		4.1	6.4	5	1
QML	2015-01-06		4.3	6.4	5.9	1
SNP	2015-01-06	27	4.2	4.8	4.3	1
SNP	2015-01-06	10	4.4	8.7	7.2	1
QML	2015-01-06		4.5	6	5.6	1
QML	2015-01-06		4.3	8.5	7.8	1
QML	2015-01-06		5.6	3.9	5.5	1
SNP	2015-01-06	32	4.7	7	6.6	1
QML	2015-01-06		4.4	11.5	8.4	1
QML	2015-01-06		4.4	8.4	7.6	1
QML	2015-01-06		4.3	8.2	4.9	1
SNP	2015-01-06	27	4.7	9.7	7.3	1
QML	2015-01-06		4.4	6.5	6.7	1
QML	2015-01-06		4.4	4.5	3.3	1
SNP	2015-01-06	28	4.5	5.9	4.9	1
QML	2015-01-06		4.4	4.8	4.4	1
QML	2015-01-06		4.4	7.2	7.3	1
QML	2015-01-06		4.4	6.6	7.4	1
QML	2015-01-06		4.4	8.9	7.2	1
QML	2015-01-06		4.5	6.9	5.2	1
QML	2015-01-06		4.5	5.8	5.3	1
QML	2015-01-06		4.4	6.7	5.3	1
QML	2015-01-06		4.6	8	6.6	1
QML	2015-01-06		4	3.6	3.9	1
SNP	2015-01-06	27	4.5	6.7	7.3	1
SNP	2015-01-06	28	4.1	5.6	4.2	1
SNP	2015-01-06	27	4.5	5.2	6	1
SNP	2015-01-06	33	4.5	9.1	6.6	1
SNP	2015-01-06	16	4.5	3.5	5.6	1
SNP	2015-01-06	32	4.5	9.6	7	1
QML	2015-01-06		4.4	9.7	4.3	1
QML	2015-01-06		4.7	10.3	9.7	1
QML	2015-01-06		4.6	5	4.7	1
SNP	2015-01-06	27	4.6	7.5	6	1
QML	2015-01-06		4.6	7.3	3.6	1
SNP	2015-01-06	27	4.6	8.5	7.8	1
SNP	2015-01-06	28	4.5	6.3	5.2	1
SNP	2015-01-06	28	4.6	7.2	5.1	1
SNP	2015-01-06	28	4.6	10.5	6.1	1
QML	2015-01-06		4.6	7.7	5	1
QML	2015-01-06		4.5	5.8	5.8	1
SNP	2015-01-06	29	4.9	8.7	6.7	1
SNP	2015-01-06	26	4.7	8.7	7.8	1
SNP	2015-01-06	29	4.7	7.7	7	1
SNP	2015-01-06	26	4.7	9.9	7	1
SNP	2015-01-06	28	4.7	5.4	2.6	1
SNP	2015-01-06	28	4.7	9.1	6.8	1
SNP	2015-01-06	25	4.7	10.5	9.9	1
SNP	2015-01-06	28	4.7	6.7	5.1	1
SNP	2015-01-06	19	4.8	7.5	5.3	1
QML	2015-01-06		4.8	9.9	8.4	1
SNP	2015-01-06	28	4.8	9.4	7.9	1
SNP	2015-01-06	27	4.8	11.9	8	1
SNP	2015-01-06	23	4.8	9.1	7.9	1
QML	2015-01-06		4.8	8.4	6	1
QML	2015-01-06		4.9	13.4	7.7	1
SNP	2015-01-06	28	4.7	9.2	6.2	1
SNP	2015-01-06	28	4.7	9	6.2	1
SNP	2015-01-06	27	4.4	8.2	6.6	1
SNP	2015-01-06	27	4.9	8.7	5.5	1
SNP	2015-01-06	28	5.1	6.6	5.4	1
SNP	2015-01-06	7	5.4	11.2	9.3	1
SNP	2015-01-06	0	4.9	7.3	5.8	1
QML	2015-01-06		4.8	9.1	8.8	1
QML	2015-01-06		5.2	9	8	1
SNP	2015-01-06	26	4.9	8	7.5	1
QML	2015-01-06		5	7.5	5	1
SNP	2015-01-06	29	5.1	9.2	6.1	1
QML	2015-01-06		5.1	8.6	8	1
SNP	2015-01-06	28	5.4	11.3	7.5	1
QML	2015-01-06		5.9	5.7	5.8	1
SNP	2015-01-06	5	6	8.1	5.9	1
QML	2015-01-06		5.4	5.7	5.7	1
SNP	2015-01-06	28	5.9	12.5	8.6	1
SNP	2015-01-06	27	7.8	8.4	6.2	1
SNP	2015-01-06	7	5.3	9.3	5.3	1
QML	2015-01-06		4.3	6.1	5.6	1
QML	2015-01-06		5.6	7.9	7.3	1
SNP	2015-01-06	27	4.9	8.4	6.4	1
QPath	2015-01-06 05:55:00	29	4.6	7.3	5.8	1
QPath	2015-01-06 06:05:00	28	4.7	5.3	4.9	1
QPath	2015-01-06 06:10:00		4.7	9.1	7.1	2
QPath	2015-01-06 06:20:00	30	4.9	8.9	7.1	2
QPath	2015-01-06 06:25:00	29	5.2	8.2	7.6	1
QPath	2015-01-06 07:15:00	32	4.3	9.7	7.3	1
QPath	2015-01-06 07:16:00	19	4.8	5.4	4.9	1
QPath	2015-01-06 07:20:00	27	4.8	5.7	4.7	1
QPath	2015-01-06 07:20:00	27	3.8	3.7	4	1
QPath	2015-01-06 07:35:00	26	4.3	4.3	4.2	1
QPath	2015-01-06 07:40:00	26	4.1	5.5	4.6	1
QPath	2015-01-06 07:45:00	26	4.4	9.3	5.2	1
QPath	2015-01-06 07:55:00	32	4.6	8.8	7.8	1
QPath	2015-01-06 08:00:00	27	4.6	6.2	5.4	1
QPath	2015-01-06 08:00:00	28	4.3	6.6	5.5	1
QPath	2015-01-06 08:02:00	27	5.1	7.6	5.1	1
QPath	2015-01-06 08:04:00	32	4.7	6.6	7.2	1
QPath	2015-01-06 08:05:00	27	4.6	10.2	7.3	1
QPath	2015-01-06 08:05:00	27	4.2	6.4	7	1
QPath	2015-01-06 08:05:00	33	5	8.1	7.3	1
QPath	2015-01-06 08:10:00	29	5	6.2	4.5	1
QPath	2015-01-06 08:10:00	33	4.3	6.8	8.7	1
QPath	2015-01-06 08:14:00	27	4.1	3.8	4.6	1
QPath	2015-01-06 08:15:00	28	4.6	5.7	4.4	1
QPath	2015-01-06 08:15:00	36	4.3	7.4	5.4	1
QPath	2015-01-06 08:20:00	26	4.1	5.2	5.4	1
QPath	2015-01-06 08:20:00	28	4.4	5.6	4.8	1
QPath	2015-01-06 08:20:00	6	4.7	9.4	5.6	1
QPath	2015-01-06 08:21:00	13	4.2	8.7	6.6	1
QPath	2015-01-06 08:25:00	27	3.7	7.4	4.7	1
QPath	2015-01-06 08:25:00	26	4.3	6.4	6	1
QPath	2015-01-06 08:25:00	28	3.9	8.8	4.7	1
QPath	2015-01-06 08:25:00	31	4.6	9.3	6.6	1
QPath	2015-01-06 08:29:00	27	4.4	6.9	5.9	1
QPath	2015-01-06 08:29:00	26	4.9	5.1	5.9	1
QPath	2015-01-06 08:30:00	28	4	4.8	5.6	1
QPath	2015-01-06 08:33:00	36	4.4	8.6	7.5	1
QPath	2015-01-06 08:35:00	29	4.6	9.6	7.4	1
QPath	2015-01-06 08:38:00	18	5.5	11.5	4.8	1
QPath	2015-01-06 08:38:00	33	4.5	8.3	4.2	1
QPath	2015-01-06 08:40:00	27	4.9	6.8	6.2	1
QPath	2015-01-06 08:40:00	26	4.4	4.8	5.3	1
QPath	2015-01-06 08:40:00	28	4.2	7.5	6.2	1
QPath	2015-01-06 08:40:00	28	5.6	10	9.1	1
QPath	2015-01-06 08:40:00	28	4.5	6.9	5.3	1
QPath	2015-01-06 08:43:00	27	4.2	6.3	7.5	1
QPath	2015-01-06 08:45:00	28	5.2	7.1	6.6	1
QPath	2015-01-06 08:50:00	27	5.7	7.7	6.8	1
QPath	2015-01-06 08:50:00	27	4.4	6.3	7.3	1
QPath	2015-01-06 08:50:00	29	4.7	9.3	6.6	1
QPath	2015-01-06 08:50:00	29	4.3	9.1	6.8	1
QPath	2015-01-06 08:52:00	35	4.6	8.9	8.5	1
QPath	2015-01-06 08:53:00	27	5	7.4	6.6	1
QPath	2015-01-06 08:55:00	26	4.3	8.5	4.7	1
QPath	2015-01-06 08:56:00	28	4.4	6.3	5.2	1
QPath	2015-01-06 09:00:00	21	4.8	8.4	8.2	1
QPath	2015-01-06 09:00:00	27	5.3	10.4	7.4	1
QPath	2015-01-06 09:00:00	28	4.8	7.5	5.8	1
QPath	2015-01-06 09:00:00	2	4	6.2	5.5	1
QPath	2015-01-06 09:05:00	30	3.6	5.7	7.5	1
QPath	2015-01-06 09:05:00	34	4.3	5	5.2	1
QPath	2015-01-06 09:07:00	29	5.1	10.4	8.3	1
QPath	2015-01-06 09:07:00	28	4.7	7.7	5.5	1
QPath	2015-01-06 09:10:00		4	5.5	5.6	1
QPath	2015-01-06 09:11:00	16	5.4	6.3	6.3	1
QPath	2015-01-06 09:15:00	27	3.5	7.8	7.3	1
QPath	2015-01-06 09:15:00	28	4.7	8.9	8	1
QPath	2015-01-06 09:17:00	28	4.8	7.9	5.9	1
QPath	2015-01-06 09:20:00	28	5.5	10.7	11	1
QPath	2015-01-06 09:22:00	24	4.3	6.9	6.6	1
QPath	2015-01-06 09:25:00	27	4.2	6	5.1	1
QPath	2015-01-06 09:30:00	34	4.5	6.3	4.4	1
QPath	2015-01-06 09:35:00	28	4.1	6.1	5.1	1
QPath	2015-01-06 09:37:00	28	4.4	5.7	6.5	1
QPath	2015-01-06 09:40:00	26	4.6	5.3	5.8	1
QPath	2015-01-06 09:40:00	30	4.2	9.4	6.6	1
QPath	2015-01-06 09:40:00	28	4.6	7.9	7.2	1
QPath	2015-01-06 09:50:00	25	4.2	6.3	5.6	1
QPath	2015-01-06 09:55:00	29	5.1	9	6.3	2
QPath	2015-01-06 10:30:00	28	4.1	6.7	5.7	1
QPath	2015-01-06 10:45:00	24	4.8	9.6	8.2	1
QPath	2015-01-06 11:00:00	25	4.2	6.9	6.1	1
QPath	2015-01-06 14:55:00	38	3.7	7.4	7.2	1
SNP	2015-01-07	0	3.8	5.9	5.4	1
QML	2015-01-07		3.7	4.7	5	1
QML	2015-01-07		4.2	9.2	4.1	1
SNP	2015-01-07	27	3.9	5.7	5.4	1
QML	2015-01-07		4.2	6.5	5.5	1
QML	2015-01-07		3.8	8	6.5	1
SNP	2015-01-07	27	3.8	7.7	8	1
QML	2015-01-07		3.8	6.9	6.7	1
QML	2015-01-07		3.5	5.4	5	1
QML	2015-01-07		3.9	5.8	5.1	1
QML	2015-01-07		3.9	5.1	5.8	1
QML	2015-01-07		3.9	5.3	4.6	1
QML	2015-01-07		3.8	5.3	5	1
SNP	2015-01-07	31	3.9	6.1	5.2	1
QML	2015-01-07		3.1	6.1	4.6	1
QML	2015-01-07		3.8	6.4	5	1
SNP	2015-01-07	27	4	4.7	5.2	1
SNP	2015-01-07	27	3.9	5.6	4.8	1
SNP	2015-01-07	25	3.9	6.5	6.7	1
QML	2015-01-07		3.9	4.8	7.2	1
QML	2015-01-07		3.9	5.8	5.7	1
QML	2015-01-07		4	4.7	4.9	1
QML	2015-01-07		4	5	5.6	1
QML	2015-01-07		4	8	8.2	1
QML	2015-01-07		3.8	7	5.8	1
QML	2015-01-07		4	6.7	5.1	1
QML	2015-01-07		4	6.3	5.6	1
QML	2015-01-07		4	8	5.8	1
QML	2015-01-07		3.9	4.4	5.5	1
SNP	2015-01-07	27	4.1	6.8	6.5	1
SNP	2015-01-07	0	4.6	5.3	5	1
QML	2015-01-07		4	5.5	5	1
QML	2015-01-07		4	10.1	7.8	1
SNP	2015-01-07	0	4.1	6.9	5.9	1
SNP	2015-01-07	29	4.1	6.5	5.8	1
SNP	2015-01-07	27	4.1	7.9	6.7	1
SNP	2015-01-07	26	4.1	6.2	5.1	1
SNP	2015-01-07	0	4.1	8.2	6.4	1
SNP	2015-01-07	26	4.1	6.2	4.7	1
QML	2015-01-07		4.1	7.9	6.8	1
QML	2015-01-07		4	5.3	5.7	1
SNP	2015-01-07	29	4.1	9.3	5.9	1
SNP	2015-01-07	28	4	6.4	5.9	1
SNP	2015-01-07	42	4	10.2	8.5	1
SNP	2015-01-07	27	4.2	5.2	4.9	1
QML	2015-01-07		3.6	3.5	2.9	1
SNP	2015-01-07	24	4	8.9	6.6	1
QML	2015-01-07		4.2	8.6	7.1	1
SNP	2015-01-07	29	4.2	8.3	6.4	1
SNP	2015-01-07	32	4.2	6.2	5.4	1
QML	2015-01-07		4.2	6.2	5.8	1
SNP	2015-01-07	26	4.2	6.8	4.5	1
QML	2015-01-07		4.1	9.6	8.3	1
SNP	2015-01-07	26	4.2	8.7	5.4	1
QML	2015-01-07		4.2	6.2	3.6	1
QML	2015-01-07		4.2	5.1	3.6	1
QML	2015-01-07		4.1	7.9	7	1
QML	2015-01-07		4.1	6	4.8	1
SNP	2015-01-07	28	4.2	5.8	6.1	1
SNP	2015-01-07	25	4.2	6	6.8	1
SNP	2015-01-07	30	4.4	8	6.6	1
QML	2015-01-07		4.3	8.7	3.6	1
SNP	2015-01-07	30	4.3	6.2	5.3	1
SNP	2015-01-07	26	4.3	7	5.7	1
SNP	2015-01-07	28	4.3	8	7.5	1
SNP	2015-01-07	27	4.3	7.2	6.5	1
SNP	2015-01-07	27	4.3	8.3	7.2	1
QML	2015-01-07		4.3	5.7	4.3	1
QML	2015-01-07		4.3	9.3	6.2	1
SNP	2015-01-07	26	4.3	5.7	4.1	1
QML	2015-01-07		4.3	7.6	4.6	1
SNP	2015-01-07	28	4.5	5.4	5.7	1
QML	2015-01-07		4.9	9.4	6.2	1
QML	2015-01-07		4.3	6.8	4.1	1
QML	2015-01-07		4.3	5	5.3	1
SNP	2015-01-07	31	4.4	8.2	5.5	1
SNP	2015-01-07	26	4.4	7.1	6.2	1
QML	2015-01-07		4.3	7.4	6.9	1
QML	2015-01-07		4.4	7.8	7.7	1
QML	2015-01-07		4.4	7.4	6.3	1
QML	2015-01-07		4.8	8.8	5.8	1
QML	2015-01-07		4.3	6.2	4.6	1
SNP	2015-01-07	27	4	6.5	6.5	1
QML	2015-01-07		4.3	5.8	4.3	1
QML	2015-01-07		4.5	6.2	4.2	1
QML	2015-01-07		4.3	6.4	5.7	1
SNP	2015-01-07	27	4.5	9.4	6.2	1
SNP	2015-01-07	29	4.5	8.6	7.7	1
SNP	2015-01-07	26	4.5	5.6	4.9	1
QML	2015-01-07		4.5	9	7.4	1
QML	2015-01-07		4.4	5.7	4.4	1
QML	2015-01-07		4.7	5.5	6.4	1
QML	2015-01-07		4.4	4.5	4.6	1
SNP	2015-01-07	28	4.8	8.8	6.9	1
SNP	2015-01-07	27	3.9	8	6.6	1
QML	2015-01-07		4.5	4.4	4	1
SNP	2015-01-07	31	4.7	7.3	5.8	1
SNP	2015-01-07	28	4.7	7.5	5	1
QML	2015-01-07		4.7	8.1	6.5	1
QML	2015-01-07		4.6	5.9	6.3	1
SNP	2015-01-07	16	4.8	7.2	6.1	1
SNP	2015-01-07	30	4.6	8.4	6.6	1
SNP	2015-01-07	25	4.6	8	4.7	1
SNP	2015-01-07	27	4.6	5.3	4.8	1
SNP	2015-01-07	25	4.6	9.4	8.1	1
QML	2015-01-07		4.6	7.3	2.5	1
QML	2015-01-07		5.5	7.5	6.4	1
QML	2015-01-07		4.3	9.1	6.7	1
SNP	2015-01-07	31	4.6	7.4	6.8	1
SNP	2015-01-07	29	4.6	7.8	5.4	1
QML	2015-01-07		4.2	8.9	6.8	1
QML	2015-01-07		8.7	18.1	15	1
SNP	2015-01-07	19	5.4	9.6	7.7	1
QML	2015-01-07		5.3	10.1	5.8	1
QML	2015-01-07		5.1	7.9	7.1	1
QML	2015-01-07		5	11.5	7.8	1
SNP	2015-01-07	29	5	10.5	7.4	1
SNP	2015-01-07	25	5	10.9	8	1
QML	2015-01-07		4.9	9.2	6.1	1
SNP	2015-01-07	24	5	10.5	7.1	1
SNP	2015-01-07	8	5.1	6.8	6.1	1
QML	2015-01-07		4.9	11	8	1
QPath	2015-01-07 06:05:00	27	4.3	5.1	4.5	1
QPath	2015-01-07 06:10:00	27	4.6	5.2	6	1
QPath	2015-01-07 06:25:00	28	4.8	7.4	7.2	1
QPath	2015-01-07 06:30:00	29	4.4	6.6	5.3	1
QPath	2015-01-07 06:35:00	29	4.8	6	5	1
QPath	2015-01-07 07:05:00	27	4.6	12.2	8.3	1
QPath	2015-01-07 07:10:00	21	4.2	4.2	2.5	1
QPath	2015-01-07 07:12:00	37	4.8	7.9	6	1
QPath	2015-01-07 07:20:00	28	5.6	8.9	8.3	1
QPath	2015-01-07 07:30:00	27	4.9	9.4	7	1
QPath	2015-01-07 07:35:00	28	4.4	8.2	6.2	1
QPath	2015-01-07 07:35:00	28	4.8	9.7	7.8	1
QPath	2015-01-07 07:38:00	27	4.8	10.3	10.2	1
QPath	2015-01-07 07:40:00		4.3	4.7	4	1
QPath	2015-01-07 07:45:00	27	5.4	7.9	5.7	1
QPath	2015-01-07 07:46:00	28	4.8	7.3	5.8	1
QPath	2015-01-07 07:47:00	28	4.4	5.6	4.2	1
QPath	2015-01-07 07:50:00	27	4.2	11.9	8.4	1
QPath	2015-01-07 07:55:00	28	4.1	4.8	5.7	1
QPath	2015-01-07 08:00:00	15	5.3	8.2	6.3	1
QPath	2015-01-07 08:00:00	28	5	6	5.5	1
QPath	2015-01-07 08:00:00	28	4.2	5.4	4.9	1
QPath	2015-01-07 08:05:00	27	5.7	12.9	10.7	1
QPath	2015-01-07 08:05:00	25	4.5	6.8	5.3	1
QPath	2015-01-07 08:05:00	13	5.1	6.9	5.7	1
QPath	2015-01-07 08:10:00	37	4.5	9.4	6.7	1
QPath	2015-01-07 08:11:00	28	5.3	10.7	8.8	1
QPath	2015-01-07 08:15:00	29	4.3	7.8	5.9	1
QPath	2015-01-07 08:20:00	27	5.3	6.1	6.3	1
QPath	2015-01-07 08:20:00	15	4.7	9.3	6.8	1
QPath	2015-01-07 08:20:00		5	9.2	8	1
QPath	2015-01-07 08:25:00	27	4.1	6.8	6.3	1
QPath	2015-01-07 08:25:00	27	4.9	7.5	6.1	1
QPath	2015-01-07 08:25:00	27	3.9	6.2	7	1
QPath	2015-01-07 08:25:00	28	4.1	5.5	5.5	2
QPath	2015-01-07 08:26:00	28	4.6	7.1	7.6	1
QPath	2015-01-07 08:30:00	26	4.5	5.6	3.6	1
QPath	2015-01-07 08:30:00	28	4.5	7.6	4.9	1
QPath	2015-01-07 08:35:00	16	4.6	6.9	6.8	1
QPath	2015-01-07 08:35:00	14	5.6	8	5	1
QPath	2015-01-07 08:37:00	35	4.5	6.9	5.9	1
QPath	2015-01-07 08:40:00		4.2	6.4	5.3	1
QPath	2015-01-07 08:43:00	27	4.2	5.2	4.1	1
QPath	2015-01-07 08:45:00	19	4.3	6.7	6.5	1
QPath	2015-01-07 08:45:00	26	4.4	4.7	4.3	1
QPath	2015-01-07 08:45:00	13	4.7	10.1	7.1	1
QPath	2015-01-07 08:45:00	29	3.9	6.2	5.1	1
QPath	2015-01-07 08:45:00	28	3.9	6.9	5.7	1
QPath	2015-01-07 08:50:00	27	6.2	10.2	5.7	1
QPath	2015-01-07 08:50:00	25	5.2	9.5	7.3	1
QPath	2015-01-07 08:50:00	29	5.1	9.5	9.1	1
QPath	2015-01-07 08:50:00	28	5.4	10.6	9.2	1
QPath	2015-01-07 08:50:00	28	4.4	4.9	5.7	1
QPath	2015-01-07 08:50:00	28	4.4	8.3	6.9	1
QPath	2015-01-07 08:50:00	28	4.8	9.8	7.6	1
QPath	2015-01-07 08:55:00	28	5	8.8	7.1	1
QPath	2015-01-07 09:00:00	26	3.7	9.9	9.5	1
QPath	2015-01-07 09:04:00	27	4.5	5.7	5	1
QPath	2015-01-07 09:06:00	34	3.9	10	8	1
QPath	2015-01-07 09:07:00	29	4.6	4.6	4.5	1
QPath	2015-01-07 09:08:00	28	5	6.7	6.7	1
QPath	2015-01-07 09:10:00	19	4.8	4.7	4.4	1
QPath	2015-01-07 09:10:00	28	4.4	3.9	5.4	1
QPath	2015-01-07 09:15:00	27	5	7.2	5.8	1
QPath	2015-01-07 09:20:00	29	4.9	5.3	7.3	1
QPath	2015-01-07 09:23:00	14	5.2	12.3	6.9	1
QPath	2015-01-07 09:25:00	27	4.4	5.7	5.4	1
QPath	2015-01-07 09:25:00	30	4.1	7.6	5.9	1
QPath	2015-01-07 09:30:00	28	5.7	7.8	6.1	1
QPath	2015-01-07 09:32:00	28	4.7	7.8	6.4	1
QPath	2015-01-07 09:35:00	28	4.2	8.1	7.4	1
QPath	2015-01-07 09:38:00	15	4.8	9.8	6.9	1
QPath	2015-01-07 09:47:00	26	3.9	7.4	6.6	1
QPath	2015-01-07 09:50:00		4.2	7.2	4.6	1
QPath	2015-01-07 10:14:00	37	4.7	8	6.5	1
QPath	2015-01-07 10:35:00		3.7	6.9	9.2	1
QPath	2015-01-07 10:50:00	26	4.5	4.8	5.6	1
QPath	2015-01-07 10:55:00	28	4.5	6.4	4.6	1
QPath	2015-01-07 11:45:00	28	3.7	4.9	4.3	1
QPath	2015-01-07 13:55:00	36	3.9	8	5.4	1
QML	2015-01-08		3.8	6.2	5.9	1
QML	2015-01-08		3.8	4.9	4.2	1
SNP	2015-01-08	27	3.7	5.8	6.1	1
QML	2015-01-08		3.7	5.7	5.5	1
QML	2015-01-08		3.6	7.7	6.6	1
QML	2015-01-08		4.3	7.9	6.1	1
QML	2015-01-08		3.3	6.9	7.3	1
QML	2015-01-08		3.3	6.4	7.8	1
QML	2015-01-08		3.9	5.8	6.4	1
SNP	2015-01-08	28	3.9	5.9	5.3	1
QML	2015-01-08		4.3	5.8	4.5	1
QML	2015-01-08		3.5	6.2	4.5	1
QML	2015-01-08		3.8	5	3.8	1
SNP	2015-01-08	27	3.7	6	5.4	1
SNP	2015-01-08	28	3.8	8.9	7.4	1
SNP	2015-01-08	27	4	5.1	5.1	1
QML	2015-01-08		3.9	5.9	3.3	1
SNP	2015-01-08	27	3.9	5.2	2.5	1
SNP	2015-01-08	26	3.9	4	6.8	1
QML	2015-01-08		3.9	5.5	5.9	1
QML	2015-01-08		4	6.9	5.5	1
SNP	2015-01-08	27	4.2	7	5.3	1
SNP	2015-01-08	26	4	8.6	7.8	1
QML	2015-01-08		4	5.9	5.4	1
SNP	2015-01-08	17	3.9	6.6	6.4	1
QML	2015-01-08		4.2	7.4	5.4	1
QML	2015-01-08		4	7	5.6	1
QML	2015-01-08		4.1	4.1	4.5	1
SNP	2015-01-08	28	4.1	7.5	6.4	1
SNP	2015-01-08	27	4.1	9	9.2	1
SNP	2015-01-08	26	4.1	4.3	3.8	1
SNP	2015-01-08	29	4.1	5.1	3.8	1
QML	2015-01-08		4.1	9.5	6.2	1
QML	2015-01-08		4.1	6.4	5.9	1
QML	2015-01-08		4.1	10.5	5.7	1
QML	2015-01-08		4.1	5	3.9	1
QML	2015-01-08		4.1	7.9	6.5	1
SNP	2015-01-08	0	4	4.9	4.9	1
QML	2015-01-08		3.7	8.4	6.3	1
QML	2015-01-08		4.2	4	4.9	1
QML	2015-01-08		4.2	7.4	5.4	1
QML	2015-01-08		4.2	6	5.8	1
QML	2015-01-08		4.2	8.3	5.7	1
QML	2015-01-08		4.2	5	3.8	1
SNP	2015-01-08	32	4.2	5.7	5.9	1
SNP	2015-01-08	27	4.2	5.9	5.9	1
SNP	2015-01-08	27	4.2	3.6	3.9	1
SNP	2015-01-08	27	4.2	6.7	5.7	1
SNP	2015-01-08	25	4	5	4.5	1
SNP	2015-01-08	26	4.2	7.3	5.1	1
QML	2015-01-08		4.1	6	5.9	1
QML	2015-01-08		4.4	7.1	5.3	1
SNP	2015-01-08	13	5.9	13.2	8.9	1
SNP	2015-01-08	28	4.9	7.3	7.8	1
QML	2015-01-08		4.4	8.4	5.2	1
QML	2015-01-08		4.3	6.3	6.1	1
SNP	2015-01-08	26	4.3	7.5	5	1
SNP	2015-01-08	30	4.3	6.3	4.8	1
SNP	2015-01-08	26	4.3	9	8.6	1
SNP	2015-01-08	0	4.3	4.6	4.4	1
QML	2015-01-08		4.3	7.2	5.5	1
QML	2015-01-08		4.3	6.6	4.5	1
QML	2015-01-08		4.3	9.6	5.9	1
SNP	2015-01-08	28	4.3	6.9	5.6	1
SNP	2015-01-08	28	4.4	7.7	5.8	1
SNP	2015-01-08	0	4.4	6.7	5.2	1
QML	2015-01-08		4.4	4.2	5.3	1
SNP	2015-01-08	23	4.3	4.4	4.7	1
QML	2015-01-08		4.4	5	3.8	1
SNP	2015-01-08	26	4.4	6.6	6.6	1
QML	2015-01-08		4.4	5.4	3.5	1
QML	2015-01-08		4.4	5.9	5.7	1
QML	2015-01-08		4.4	5.9	4.4	1
QML	2015-01-08		4	3.9	4.4	1
QML	2015-01-08		3.8	5.4	5	1
QML	2015-01-08		4.4	8	5.8	1
QML	2015-01-08		4.4	7.7	5.6	1
QML	2015-01-08		4.4	7.8	6.1	1
SNP	2015-01-08	28	4.6	7.1	6.4	1
SNP	2015-01-08	26	4.4	7	5.5	1
SNP	2015-01-08	31	4.8	5.9	3.4	1
QML	2015-01-08		4.6	4.7	5.4	1
SNP	2015-01-08	26	4.5	7.6	6.8	1
SNP	2015-01-08	35	4.6	8.7	5.6	1
SNP	2015-01-08	28	4.5	9.4	6.2	1
SNP	2015-01-08	32	4.9	9.3	6.3	1
QML	2015-01-08		4.6	7.7	6.7	1
QML	2015-01-08		4.7	7	4.9	1
SNP	2015-01-08	26	4.7	6.8	7	1
QML	2015-01-08		4.7	7.7	5.1	1
QML	2015-01-08		4.8	7.1	9.7	1
QML	2015-01-08		4.5	5.5	5.6	1
QML	2015-01-08		5.3	9.7	6.6	1
QML	2015-01-08		4.6	7.1	6.3	1
SNP	2015-01-08	25	5.3	8.7	6.6	1
SNP	2015-01-08	4	5.6	8.3	7	1
SNP	2015-01-08	27	4.8	8.1	6.8	1
SNP	2015-01-08	28	5.3	6.4	4.7	1
SNP	2015-01-08	27	5.3	6.4	6	1
QML	2015-01-08		5.1	10	7.8	1
QML	2015-01-08		4.2	4.8	5.5	1
SNP	2015-01-08	6	5.1	5.2	4.4	1
QML	2015-01-08		5.1	11.6	7.3	1
QML	2015-01-08		5	11.4	9	1
QML	2015-01-08		4.9	7.7	4.4	1
SNP	2015-01-08	14	5.3	7.8	5.9	1
QPath	2015-01-08 05:55:00	26	4.3	7.3	7.1	1
QPath	2015-01-08 06:05:00	29	5	14.2	6.7	1
QPath	2015-01-08 06:15:00	29	5.1	11.6	10.9	2
QPath	2015-01-08 06:25:00	32	5	7.5	9	1
QPath	2015-01-08 06:35:00	28	4.7	7.7	5.1	1
QPath	2015-01-08 06:45:00	30	5.2	8.8	9	1
QPath	2015-01-08 06:55:00	26	5.4	8.9	6.4	1
QPath	2015-01-08 06:55:00	28	4.8	11.9	7.3	1
QPath	2015-01-08 07:08:00		4.1	8.1	4.1	1
QPath	2015-01-08 07:10:00	27	5.5	12.4	10.8	1
QPath	2015-01-08 07:30:00	27	4	6.7	5.6	1
QPath	2015-01-08 07:30:00	27	5.3	7.9	6.9	1
QPath	2015-01-08 07:40:00	26	4.4	6	6.8	1
QPath	2015-01-08 07:40:00	27	5.3	8.9	8.6	1
QPath	2015-01-08 07:40:00	28	4.3	5.4	6.8	1
QPath	2015-01-08 07:48:00	29	4.6	8.1	6.6	1
QPath	2015-01-08 07:50:00	26	4.4	10.1	5.5	1
QPath	2015-01-08 07:55:00	31	4.4	6	7.6	1
QPath	2015-01-08 08:00:00	18	4.4	8.5	10.4	1
QPath	2015-01-08 08:00:00	26	4.4	7.4	5.4	1
QPath	2015-01-08 08:00:00	28	4.8	9.1	6.5	1
QPath	2015-01-08 08:00:00	28	4.1	4.6	4.8	1
QPath	2015-01-08 08:05:00	28	4.5	4.3	4.7	1
QPath	2015-01-08 08:07:00	27	3.6	6.7	5.3	1
QPath	2015-01-08 08:09:00	28	5.2	10.5	8.7	1
QPath	2015-01-08 08:10:00	28	4.3	7.9	5.3	1
QPath	2015-01-08 08:12:00	28	4.4	7.4	5.7	1
QPath	2015-01-08 08:15:00	27	4.7	7.8	5.7	1
QPath	2015-01-08 08:15:00	27	4.7	5.6	5.3	1
QPath	2015-01-08 08:20:00	28	5.3	8.8	6.6	1
QPath	2015-01-08 08:20:00		4.8	4.3	6	1
QPath	2015-01-08 08:21:00	26	3.9	6	4.3	2
QPath	2015-01-08 08:25:00	26	3.9	7.7	5.9	1
QPath	2015-01-08 08:25:00	27	3.6	6.7	6.4	1
QPath	2015-01-08 08:25:00	27	5	5.5	6.3	1
QPath	2015-01-08 08:25:00	28	5.6	6.2	5.8	1
QPath	2015-01-08 08:30:00	30	4.3	8.1	7.6	1
QPath	2015-01-08 08:30:00		4.1	6.6	6.4	1
QPath	2015-01-08 08:32:00	28	4.9	8.1	8.4	1
QPath	2015-01-08 08:35:00	16	4.7	6.5	5.5	1
QPath	2015-01-08 08:35:00	33	4.3	8.9	6.7	1
QPath	2015-01-08 08:35:00	30	4.3	5.5	5.9	1
QPath	2015-01-08 08:39:00	32	5.1	7.2	6.6	1
QPath	2015-01-08 08:40:00	28	4	8.5	4.6	1
QPath	2015-01-08 08:40:00	28	4.8	8.2	7.5	1
QPath	2015-01-08 08:45:00	25	4.9	5.1	3.8	1
QPath	2015-01-08 08:45:00	14	5.2	7.2	6.3	1
QPath	2015-01-08 08:45:00	17	4.6	7.2	5.8	1
QPath	2015-01-08 08:45:00	28	3.8	5.9	4.7	1
QPath	2015-01-08 08:45:00	30	4.5	11.8	9.9	1
QPath	2015-01-08 08:50:00	26	5.3	8.2	6.4	1
QPath	2015-01-08 08:55:00	29	4.4	4	6.2	1
QPath	2015-01-08 09:00:00	18	4.8	8.7	5.9	1
QPath	2015-01-08 09:00:00	29	4.2	9.1	9.9	1
QPath	2015-01-08 09:00:00	28	4.3	5.3	5.5	1
QPath	2015-01-08 09:05:00	26	3.9	6	5.6	1
QPath	2015-01-08 09:05:00	32	4.7	9.3	8.6	1
QPath	2015-01-08 09:06:00	13	4.9	6.9	6.3	1
QPath	2015-01-08 09:13:00	28	4.2	5.2	5	1
QPath	2015-01-08 09:15:00	29	4.2	5.4	5	1
QPath	2015-01-08 09:15:00	31	4.5	6.5	8	1
QPath	2015-01-08 09:20:00	27	3.8	7.9	6.3	1
QPath	2015-01-08 09:20:00	28	3.9	6.3	6.7	1
QPath	2015-01-08 09:25:00	26	4.3	5.9	5.6	1
QPath	2015-01-08 09:28:00	28	4.7	7.4	6.3	1
QPath	2015-01-08 09:30:00	19	4.4	6.4	7.7	1
QPath	2015-01-08 09:35:00	27	4.1	5.4	5.8	1
QPath	2015-01-08 09:35:00	34	4.4	9.4	6.4	1
QPath	2015-01-08 09:40:00	22	4.5	7.6	8.1	1
QPath	2015-01-08 09:40:00	29	3.8	8	6.3	1
QPath	2015-01-08 09:45:00	26	4.7	8.1	6.7	1
QPath	2015-01-08 09:45:00	28	4	7.5	7.2	1
QPath	2015-01-08 09:45:00	28	5	11.6	8	1
QPath	2015-01-08 09:50:00	20	5.2	10.4	8.9	1
QPath	2015-01-08 09:53:00	29	4.3	9.4	8.3	1
QPath	2015-01-08 10:00:00	28	4.8	6.8	7.3	1
QPath	2015-01-08 10:05:00	26	4.4	3.7	4.4	1
QPath	2015-01-08 10:05:00	17	5.3	7.7	6.4	1
QPath	2015-01-08 10:30:00	28	4.4	4.8	4.4	1
QPath	2015-01-08 10:45:00	30	4.4	9.1	8.1	1
QPath	2015-01-08 11:15:00		4.2	6.9	6.1	1
QML	2015-01-09		3.6	8.3	7.4	1
QML	2015-01-09		3.5	6.9	4.4	1
QML	2015-01-09		3.4	4	5.2	1
SNP	2015-01-09	27	3.3	5.2	4.8	1
QML	2015-01-09		3.7	6	5.3	1
QML	2015-01-09		3.3	5.9	4.4	1
QML	2015-01-09		3.8	5.2	4.4	1
SNP	2015-01-09	29	3.7	7.3	5.1	1
QML	2015-01-09		3.3	4.4	2.9	1
QML	2015-01-09		4.3	4.8	5.6	1
QML	2015-01-09		3.7	8.1	4.7	1
QML	2015-01-09		3.7	5.4	3.7	1
QML	2015-01-09		3.8	6.6	5.2	1
QML	2015-01-09		3.8	4.9	5.6	1
QML	2015-01-09		3.8	8.5	4.7	1
QML	2015-01-09		3.9	6.4	7.3	1
QML	2015-01-09		3.8	5.2	4.2	1
QML	2015-01-09		3.8	6.5	4.7	1
QML	2015-01-09		3.9	5.6	3.5	1
SNP	2015-01-09	15	4	4.2	4	1
QML	2015-01-09		3.8	5.7	5.2	1
SNP	2015-01-09	28	4.5	9.9	8.5	1
QML	2015-01-09		4.5	6.6	5.2	1
QML	2015-01-09		3.9	7.5	6.4	1
QML	2015-01-09		3.8	4.8	5.6	1
SNP	2015-01-09	31	3.8	6.9	4.9	1
SNP	2015-01-09	28	3.8	6.3	6	1
QML	2015-01-09		3.9	6	4.2	1
QML	2015-01-09		3.9	6.4	6.2	1
QML	2015-01-09		4	6.1	4.8	1
QML	2015-01-09		4	7.7	7.2	1
QML	2015-01-09		3.9	5	4.6	1
SNP	2015-01-09	26	4.2	5.5	5.3	1
SNP	2015-01-09	28	3.9	6.1	3.8	1
SNP	2015-01-09	26	3.9	8.7	6.9	1
SNP	2015-01-09	23	3.9	4.7	4.2	1
QML	2015-01-09		3.9	6.7	3.1	1
QML	2015-01-09		4	5.6	4.8	1
QML	2015-01-09		4	7.7	5.8	1
QML	2015-01-09		3.9	5.6	4.7	1
QML	2015-01-09		4.1	5.6	3.6	1
SNP	2015-01-09	23	4	6.5	6.4	1
SNP	2015-01-09	30	4.6	8.9	4.3	1
SNP	2015-01-09	22	4.1	5.3	4.4	1
SNP	2015-01-09	28	4.5	8.9	6.9	1
SNP	2015-01-09	17	4	6.1	5.3	1
SNP	2015-01-09	30	4	5.8	6.3	1
SNP	2015-01-09	29	4	7.2	6.6	1
SNP	2015-01-09	27	4	6.4	5	1
SNP	2015-01-09	26	4	7.4	6.8	1
SNP	2015-01-09	27	4	5	4	1
QML	2015-01-09		4.2	5.3	4.5	1
SNP	2015-01-09	24	4.1	8.4	7.2	1
QML	2015-01-09		4.1	4.4	3.7	1
QML	2015-01-09		4.1	5.2	4.4	1
QML	2015-01-09		4	4.6	3.6	1
QML	2015-01-09		4	8.4	6.7	1
QML	2015-01-09		4	7.2	6.2	1
QML	2015-01-09		4	7.2	3.9	1
SNP	2015-01-09	28	4	7	6.5	1
SNP	2015-01-09	27	4	7.4	7	1
QML	2015-01-09		4.2	5.7	4.9	1
QML	2015-01-09		3.7	3.9	3.2	1
QML	2015-01-09		4.2	7.1	5.8	1
SNP	2015-01-09	0	4.1	7.1	5.5	1
SNP	2015-01-09	38	4.1	8.4	6	1
SNP	2015-01-09	26	4.1	6.8	3.2	1
SNP	2015-01-09	25	4.1	7.1	5.4	1
SNP	2015-01-09	28	4.1	9.7	5	1
QML	2015-01-09		4.1	5.1	7.1	1
QML	2015-01-09		4.2	6.6	5.4	1
SNP	2015-01-09	31	4.1	6.4	3.4	1
QML	2015-01-09		3.8	5.5	4.5	1
QML	2015-01-09		4.2	6	4.2	1
SNP	2015-01-09	30	4.2	6.7	4.9	1
SNP	2015-01-09	24	4.2	7.8	6.9	1
SNP	2015-01-09	28	4.2	7.5	6.6	1
QML	2015-01-09		4.2	6.3	4.9	1
QML	2015-01-09		4.2	5	4	1
QML	2015-01-09		4	6.7	6.3	1
QML	2015-01-09		3.8	8.5	7.1	1
QML	2015-01-09		4.3	4.7	4.4	1
QML	2015-01-09		4.4	4.9	6.7	1
QML	2015-01-09		4.9	7.3	6.3	1
SNP	2015-01-09	27	4.5	5.1	6	1
SNP	2015-01-09	29	4.5	8.3	5.4	1
SNP	2015-01-09	26	4.3	7.8	6	1
SNP	2015-01-09	17	4.6	4.2	5	1
SNP	2015-01-09	26	4.3	7.4	6.4	1
SNP	2015-01-09	26	4.3	10.2	6.6	1
SNP	2015-01-09	27	4.3	5.3	3.3	1
SNP	2015-01-09	25	4.3	8.2	7.1	1
QML	2015-01-09		4.4	6.4	7.3	1
QML	2015-01-09		4.3	7	5.3	1
QML	2015-01-09		4.3	5.6	4.7	1
SNP	2015-01-09	27	4.3	4.2	5.8	1
QML	2015-01-09		4.3	6.6	6.2	1
QML	2015-01-09		4.3	7.4	6.4	1
QML	2015-01-09		4.3	8.5	5.9	1
QML	2015-01-09		4.4	5.3	4.4	1
SNP	2015-01-09	28	4.3	5.2	5.7	1
QML	2015-01-09		4.3	5.5	7.1	1
QML	2015-01-09		4.4	4.9	3.9	1
QML	2015-01-09		4.4	6.1	6.5	1
QML	2015-01-09		4.4	8.7	6.3	1
SNP	2015-01-09	15	4.4	6.3	4.6	1
SNP	2015-01-09	26	4.4	6.6	5.6	1
SNP	2015-01-09	27	4.4	6.3	7.5	1
SNP	2015-01-09	27	4.4	7.8	5.4	1
SNP	2015-01-09	26	4.4	6.1	5.4	1
SNP	2015-01-09	28	4.8	6.3	4.2	1
SNP	2015-01-09	28	4.4	9.3	7.8	1
SNP	2015-01-09	26	4.3	6	4.4	1
QML	2015-01-09		4.4	8.4	7	1
QML	2015-01-09		4.4	5.8	6.9	1
QML	2015-01-09		4.3	6.8	5.2	1
QML	2015-01-09		4.5	7.4	5.6	1
QML	2015-01-09		4.5	9.2	6.9	1
QML	2015-01-09		4.5	11	10	1
QML	2015-01-09		4.5	9.1	8.6	1
SNP	2015-01-09	26	4.5	7.1	5	1
SNP	2015-01-09	11	4.4	7.1	7.6	1
SNP	2015-01-09	32	4.5	4.5	5.4	1
QML	2015-01-09		5.8	8.7	7.2	1
QML	2015-01-09		6.3	9.8	8.6	1
QML	2015-01-09		6.8	10.5	9.6	1
SNP	2015-01-09	16	7	4.3	6.3	1
QML	2015-01-09		4.9	5.6	6.1	1
QML	2015-01-09		4.5	8.7	6.4	1
SNP	2015-01-09	21	4.5	7	4	1
SNP	2015-01-09	27	4.5	9.1	5.7	1
SNP	2015-01-09	28	5.3	8.6	7.2	1
SNP	2015-01-09	27	4.5	8.5	6.1	1
QML	2015-01-09		4.5	6.7	6.5	1
SNP	2015-01-09	14	4.5	5.1	4.6	1
QML	2015-01-09		4.7	5.7	4.8	1
QML	2015-01-09		4.5	6.7	6	1
QML	2015-01-09		4.6	9.4	7	1
QML	2015-01-09		4.6	6.1	6.2	1
SNP	2015-01-09	26	4.3	5.6	5.3	1
SNP	2015-01-09	26	4.6	7.7	5.6	1
SNP	2015-01-09	27	4.6	7.6	7.1	1
SNP	2015-01-09	20	4.5	8.1	5.6	1
QML	2015-01-09		4.3	5.6	3.3	1
SNP	2015-01-09	30	5.3	7.4	5.3	1
QML	2015-01-09		4.6	7	6.2	1
QML	2015-01-09		4.7	8.1	4.8	1
QML	2015-01-09		4.8	4	4.1	1
QML	2015-01-09		4.2	5.8	6.2	1
SNP	2015-01-09	28	4.8	11	6.8	1
QML	2015-01-09		4.8	6.7	6	1
QML	2015-01-09		4.9	9.4	8.3	1
QML	2015-01-09		4.6	5.4	5.1	1
SNP	2015-01-09	10	5.1	5.7	4.4	1
SNP	2015-01-09	22	4.8	7.6	6.4	1
SNP	2015-01-09	29	4.7	6.1	6.3	1
SNP	2015-01-09	26	5	6.2	5.2	1
QPath	2015-01-09 05:50:00	28	5.1	9.8	6.1	1
QPath	2015-01-09 06:00:00	29	5.5	13.1	6.8	2
QPath	2015-01-09 06:05:00	29	4.6	8.7	7.2	1
QPath	2015-01-09 06:15:00	30	4.5	6.8	6.1	2
QPath	2015-01-09 07:06:00	27	4.3	4	6.3	1
QPath	2015-01-09 07:25:00	26	4	4.5	5.3	1
QPath	2015-01-09 07:25:00	28	4.5	8	5	1
QPath	2015-01-09 07:30:00	26	4.4	6.3	5.9	1
QPath	2015-01-09 07:30:00	22	4.5	5.9	5.8	1
QPath	2015-01-09 07:40:00	26	4	7.1	5.4	1
QPath	2015-01-09 07:50:00	27	4.6	6.7	5.6	1
QPath	2015-01-09 07:50:00	30	4	4.8	5.8	1
QPath	2015-01-09 07:55:00	26	4.6	9.5	8.4	1
QPath	2015-01-09 08:00:00	26	5.8	9.6	4.9	1
QPath	2015-01-09 08:00:00	28	4.2	7	6.2	1
QPath	2015-01-09 08:00:00	28	4.7	8	5.9	1
QPath	2015-01-09 08:00:00	28	4.1	7.3	6.2	1
QPath	2015-01-09 08:05:00	27	4.2	8.9	7.1	1
QPath	2015-01-09 08:05:00	28	4.7	6.2	6.1	1
QPath	2015-01-09 08:06:00	16	4.9	7.2	6.9	1
QPath	2015-01-09 08:07:00	28	4.3	6.7	8.2	1
QPath	2015-01-09 08:10:00	26	4.5	6.9	6.1	1
QPath	2015-01-09 08:10:00	26	4.3	8.6	6.5	1
QPath	2015-01-09 08:10:00	18	4.8	9.2	7.7	1
QPath	2015-01-09 08:10:00	28	4.6	7.2	6.4	1
QPath	2015-01-09 08:12:00	27	4.7	10.6	9.5	1
QPath	2015-01-09 08:15:00	27	4.8	9.4	5	1
QPath	2015-01-09 08:15:00	28	4.9	9.6	8.6	1
QPath	2015-01-09 08:15:00		4.3	8.4	7.4	1
QPath	2015-01-09 08:18:00	28	4.6	8.3	5.9	1
QPath	2015-01-09 08:20:00	24	5	11.4	9.4	1
QPath	2015-01-09 08:20:00	28	4	7.8	7.1	1
QPath	2015-01-09 08:20:00	28	4.7	9.4	8.2	1
QPath	2015-01-09 08:20:00	28	4.6	7.7	6.6	1
QPath	2015-01-09 08:25:00	34	4	5.8	4.7	1
QPath	2015-01-09 08:26:00	26	4.1	10.3	7.8	1
QPath	2015-01-09 08:30:00	18	4.9	6.7	6.9	1
QPath	2015-01-09 08:30:00	32	4.3	7.4	6.8	1
QPath	2015-01-09 08:30:00	28	4.5	4.5	5.5	1
QPath	2015-01-09 08:30:00	28	4.3	10.4	9.8	1
QPath	2015-01-09 08:30:00	29	4.2	5.4	4	1
QPath	2015-01-09 08:34:00	28	4.4	9.1	7.1	1
QPath	2015-01-09 08:35:00	20	4.7	7.1	6.9	1
QPath	2015-01-09 08:40:00	26	4.4	8.6	8.2	1
QPath	2015-01-09 08:40:00	26	4.5	8.6	8.2	1
QPath	2015-01-09 08:45:00	27	5	8.5	6.1	1
QPath	2015-01-09 08:45:00	28	4.3	8.4	6.4	1
QPath	2015-01-09 08:50:00	17	4.7	5.4	5	1
QPath	2015-01-09 08:51:00	30	4.1	7.4	7.1	1
QPath	2015-01-09 08:55:00	20	5.2	5.8	3.8	1
QPath	2015-01-09 08:55:00	19	5	7.9	5.6	1
QPath	2015-01-09 08:55:00	27	4	6.1	5.5	1
QPath	2015-01-09 08:55:00		4.3	5.9	4.6	1
QPath	2015-01-09 08:55:00	29	4.6	6.4	5	1
QPath	2015-01-09 08:55:00	28	4.4	3.3	6.8	1
QPath	2015-01-09 09:02:00	27	4.5	7.7	6.7	1
QPath	2015-01-09 09:04:00	36	5.1	13.1	10.2	1
QPath	2015-01-09 09:05:00	33	4.7	5.6	4.9	1
QPath	2015-01-09 09:10:00	26	4.3	6	6.9	1
QPath	2015-01-09 09:10:00	27	4.6	9.4	7.3	1
QPath	2015-01-09 09:15:00	26	3.8	8.4	8	1
QPath	2015-01-09 09:15:00	14	4.7	9.1	7.6	1
QPath	2015-01-09 09:15:00	28	5.4	7.7	6.3	1
QPath	2015-01-09 09:25:00	21	4.4	5.9	5.6	1
QPath	2015-01-09 09:25:00		4.8	10.2	9.8	1
QPath	2015-01-09 09:27:00	28	4.1	4.7	5.4	1
QPath	2015-01-09 09:30:00	12	5.5	9.7	8.8	1
QPath	2015-01-09 09:30:00	31	4.6	11.9	8.3	1
QPath	2015-01-09 09:32:00	33	5	6.4	5.6	1
QPath	2015-01-09 09:40:00	29	4.7	6.8	6.4	1
QPath	2015-01-09 09:46:00	28	4.4	9.2	9.4	1
QPath	2015-01-09 09:54:00	28	4.3	6.2	4.7	1
QPath	2015-01-09 09:55:00	34	4.8	5.4	6	1
QPath	2015-01-09 09:57:00	30	3.9	9.6	8.7	1
QPath	2015-01-09 10:00:00	17	5.8	8.6	5.6	1
QPath	2015-01-09 10:03:00	28	4.5	5.5	5	1
QPath	2015-01-09 10:10:00	29	4.5	7.8	7	1
QPath	2015-01-09 10:35:00	28	4	8.9	10.2	1
QML	2015-01-10		3.7	7.1	5.7	1
SNP	2015-01-10	26	3.5	6.2	5.2	1
QML	2015-01-10		3.8	6	5.1	1
SNP	2015-01-10	5	5.1	7.6	6.7	1
QML	2015-01-10		3.7	6.9	5	1
QML	2015-01-10		3.6	5.8	6.3	1
QML	2015-01-10		3.6	5.1	3.5	1
SNP	2015-01-10	29	4	7.1	4.9	1
QML	2015-01-10		3.8	4.2	3.8	1
SNP	2015-01-10	26	3.8	7.9	5.5	1
QML	2015-01-10		4	6.2	4.9	1
QML	2015-01-10		3.9	9.3	8.8	1
SNP	2015-01-10	15	3.9	9	8	1
QML	2015-01-10		4	7.1	4.5	1
QML	2015-01-10		4.3	6.8	6.1	1
SNP	2015-01-10	26	4	6.2	5.7	1
SNP	2015-01-10	28	4.2	7.6	6.2	1
SNP	2015-01-10	27	4	5.9	5.6	1
QML	2015-01-10		3.8	5	6	1
SNP	2015-01-10	28	5	8.1	6.6	1
QML	2015-01-10		4	6.8	5.6	1
SNP	2015-01-10	30	4.1	5.7	5.7	1
QML	2015-01-10		4.1	4.4	3.8	1
QML	2015-01-10		4.1	7.9	4.9	1
QML	2015-01-10		4.1	7.5	6.5	1
QML	2015-01-10		4.4	5.2	4.4	1
QML	2015-01-10		4.1	5.9	5.2	1
QML	2015-01-10		4	6.1	5.3	1
SNP	2015-01-10	27	4.2	6.5	5.9	1
QML	2015-01-10		4.6	7.3	7.6	1
QML	2015-01-10		4.2	4.6	4	1
SNP	2015-01-10	27	4.1	6.5	5.9	1
QML	2015-01-10		3.9	5.5	7.5	1
QML	2015-01-10		4.2	6.5	6.5	1
QML	2015-01-10		4.2	9.6	6	1
SNP	2015-01-10	26	4.2	6	4.2	1
QML	2015-01-10		4.2	8	6	1
QML	2015-01-10		4.2	5.7	4.5	1
QML	2015-01-10		4	6	5.7	1
QML	2015-01-10		4.3	6.6	5.9	1
QML	2015-01-10		4.2	7.4	7.2	1
SNP	2015-01-10	26	4.1	4.5	4.3	1
SNP	2015-01-10	28	4.4	7.9	6.1	1
SNP	2015-01-10	27	4.3	8.7	6.5	1
SNP	2015-01-10	28	4.3	9.8	5.9	1
QML	2015-01-10		4.5	9.5	8.2	1
QML	2015-01-10		4.3	6.8	5	1
SNP	2015-01-10	26	4.6	5.4	6.7	1
QML	2015-01-10		4.4	7.4	3.6	1
QML	2015-01-10		4.3	7.5	4.3	1
SNP	2015-01-10	29	4.4	7.6	6.2	1
SNP	2015-01-10	17	4.5	9.4	8.9	1
SNP	2015-01-10	28	4.5	6.8	7.8	1
SNP	2015-01-10	26	4.5	7.3	6.4	1
SNP	2015-01-10	12	4.5	6.2	4.8	1
SNP	2015-01-10	26	4.5	6.7	6.8	1
SNP	2015-01-10	27	4.4	5.8	5.9	1
QML	2015-01-10		4.3	6.6	5.3	1
SNP	2015-01-10	28	4.3	7.9	8.2	1
SNP	2015-01-10	26	4.7	5.7	4.5	1
QML	2015-01-10		4.4	5	4.2	1
SNP	2015-01-10	27	4.8	9.8	10.8	1
QML	2015-01-10		4.6	11.9	10.3	1
QML	2015-01-10		4.7	4.7	7.6	1
QML	2015-01-10		4.7	7.5	5.3	1
SNP	2015-01-10	28	4.8	9.1	7.7	1
QML	2015-01-10		4.6	6.1	5.1	1
SNP	2015-01-10	27	4.9	10.2	8.9	1
SNP	2015-01-10	15	5.8	12.5	10.6	1
QML	2015-01-10		4.7	7.3	3.3	1
SNP	2015-01-10	27	4.3	8.2	7.3	1
SNP	2015-01-10	26	5	9.2	6.7	1
SNP	2015-01-10	35	5.4	10.2	6.5	1
QML	2015-01-10		5.2	8.6	5.5	1
SNP	2015-01-10	5	5.1	9.7	5.8	1
SNP	2015-01-10	31	5	7	5.8	1
SNP	2015-01-10	22	5.1	9.2	6.6	1
SNP	2015-01-11	27	4.6	9.2	7.6	1
SNP	2015-01-11	28	4.3	7.1	5.6	1
QML	2015-01-11		3.8	3.8	4.7	1
QML	2015-01-11		4.7	6.5	5.7	1
QML	2015-01-11		4.2	7.6	4.6	1
QML	2015-01-12		3.5	7.7	4.5	1
QML	2015-01-12		3.5	6.1	4.7	1
QML	2015-01-12		3.6	7.3	6	1
SNP	2015-01-12	26	4.4	4.1	6.1	1
SNP	2015-01-12	28	4.3	7.4	5.2	1
QML	2015-01-12		3.8	5.3	3.7	1
QML	2015-01-12		3.9	7.3	4.7	1
QML	2015-01-12		3.6	8	6.5	1
SNP	2015-01-12	25	3.6	5.3	4.6	1
SNP	2015-01-12	26	3.8	6	3.7	1
QML	2015-01-12		3.7	8.1	5.6	1
QML	2015-01-12		3.7	5.7	5.3	1
QML	2015-01-12		3.7	6.2	4.2	1
QML	2015-01-12		3.8	7.7	4.5	1
QML	2015-01-12		3.6	3.6	2.8	1
QML	2015-01-12		4.9	8.2	7.2	1
QML	2015-01-12		3.8	5.5	4.6	1
SNP	2015-01-12	25	3.9	8.2	5.9	1
QML	2015-01-12		4.1	7.1	6.4	1
QML	2015-01-12		4.7	6.6	5	1
QML	2015-01-12		3.9	5.6	4.5	1
SNP	2015-01-12	27	3	5.6	5	1
QML	2015-01-12		3.9	8.1	6.1	1
QML	2015-01-12		3.9	7.7	5.7	1
QML	2015-01-12		4	5.9	5.1	1
SNP	2015-01-12	0	3.9	6.8	5.8	1
QML	2015-01-12		4	3.5	4.7	1
QML	2015-01-12		4	8.4	6.2	1
QML	2015-01-12		4	7.1	6.5	1
SNP	2015-01-12	26	3.8	5.3	4.1	1
QML	2015-01-12		4	5.4	4.6	1
QML	2015-01-12		4	6.2	5.7	1
SNP	2015-01-12	27	4	5.8	5.7	1
SNP	2015-01-12	28	4	7	5.5	1
SNP	2015-01-12	27	3.9	5.7	5.2	1
QML	2015-01-12		4.1	7.4	6.2	1
QML	2015-01-12		4.2	6.5	6.2	1
QML	2015-01-12		4	7.8	6.3	1
QML	2015-01-12		4	3.9	4.5	1
QML	2015-01-12		4.1	5.3	3.9	1
SNP	2015-01-12	27	4.1	9.3	6.8	1
SNP	2015-01-12	28	4.1	5.1	4.2	1
QML	2015-01-12		4.1	5.9	5.3	1
SNP	2015-01-12	27	4.1	7.2	8.1	1
SNP	2015-01-12	17	4.2	9.1	6.1	1
QML	2015-01-12		4.1	8.5	5.6	1
QML	2015-01-12		4.1	4.7	5.1	1
QML	2015-01-12		4.1	7	3.3	1
QML	2015-01-12		4.1	6.2	5.4	1
QML	2015-01-12		4.2	8	5.6	1
QML	2015-01-12		4.1	6.8	6.8	1
QML	2015-01-12		4	6.9	5.1	1
SNP	2015-01-12	25	4.1	9.9	7.4	1
SNP	2015-01-12	27	4.2	4	4.5	1
QML	2015-01-12		4.2	4.7	6.3	1
QML	2015-01-12		4.2	5.3	3.7	1
QML	2015-01-12		4.2	7.9	6.7	1
QML	2015-01-12		4.2	9.2	6.5	1
QML	2015-01-12		4.2	7.4	6.7	1
QML	2015-01-12		4.2	7.8	7.4	1
SNP	2015-01-12	27	4.9	10.8	6.5	1
QML	2015-01-12		4.2	8	7.5	1
SNP	2015-01-12	28	3.6	8.3	5.6	1
QML	2015-01-12		4.3	8.2	8	1
QML	2015-01-12		4.3	5.3	4	1
QML	2015-01-12		4.3	8.3	5.8	1
QML	2015-01-12		4	6.4	5.5	1
QML	2015-01-12		4.3	5.8	5	1
QML	2015-01-12		3.9	8.5	6.3	1
SNP	2015-01-12	28	4.3	6.1	7.2	1
SNP	2015-01-12	28	4.2	8.5	8.6	1
SNP	2015-01-12	28	4.3	7.1	6.5	1
SNP	2015-01-12	13	5.1	9.3	8.9	1
SNP	2015-01-12	28	4.6	6	7.2	1
SNP	2015-01-12	5	4.3	7.8	7	1
SNP	2015-01-12	26	4.3	8.9	7	1
SNP	2015-01-12	26	4.3	5.6	5.3	1
SNP	2015-01-12	44	4.4	8.4	5.9	1
SNP	2015-01-12	27	4.3	11.1	10.6	1
SNP	2015-01-12	23	4.6	9	8.4	1
SNP	2015-01-12	28	4.4	6.8	5.5	1
SNP	2015-01-12	29	4.3	8.9	6.2	1
QML	2015-01-12		4.3	7.8	4.6	1
QML	2015-01-12		4.4	6.6	5.7	1
SNP	2015-01-12	27	4.4	6	5.3	1
SNP	2015-01-12	27	4.4	9.3	9.8	1
SNP	2015-01-12	27	4.3	8.8	8.3	1
SNP	2015-01-12	27	4.5	10.1	9.6	1
QML	2015-01-12		4	5.7	5.1	1
SNP	2015-01-12	27	4.9	6.1	7.1	1
QML	2015-01-12		4.5	6.4	5.5	1
QML	2015-01-12		4.4	5.7	5.6	1
QML	2015-01-12		4.4	6.9	6.2	1
QML	2015-01-12		4.4	7.8	6.3	1
SNP	2015-01-12	27	4.3	5.7	4.5	1
QML	2015-01-12		4.5	4.5	4.7	1
SNP	2015-01-12	30	4.4	6.7	5.1	1
SNP	2015-01-12	26	4.6	4.8	6.1	1
QML	2015-01-12		4.5	9	6.6	1
SNP	2015-01-12	27	4.6	7.3	6.1	1
QML	2015-01-12		4.6	11.8	7.3	1
SNP	2015-01-12	25	4.3	6.7	5.8	1
SNP	2015-01-12	26	4.5	5.4	4.9	1
QML	2015-01-12		4.5	4.4	3.5	1
SNP	2015-01-12	26	5	8.7	8	1
SNP	2015-01-12	27	5.2	8.5	6.8	1
SNP	2015-01-12	26	4.8	6.1	3.2	1
SNP	2015-01-12	26	4.7	7.9	6.3	1
QML	2015-01-12		4.8	6.5	5.8	1
SNP	2015-01-12	0	4.7	7.3	6.9	1
QML	2015-01-12		6.1	6.8	6.2	1
SNP	2015-01-12	28	4.7	9.4	6.5	1
SNP	2015-01-12	6	4.7	8.3	6.8	1
QML	2015-01-12		4.8	7.9	6.9	1
SNP	2015-01-12	26	4.7	6.6	7.1	1
SNP	2015-01-12	18	4.8	7.2	4.9	1
SNP	2015-01-12	31	4.3	6.9	7.2	1
SNP	2015-01-12	27	4.6	8.2	6.2	1
QML	2015-01-12		4.9	7.8	7	1
SNP	2015-01-12	18	4.7	10.3	7.9	1
SNP	2015-01-12	26	5.1	9.4	7.2	1
QML	2015-01-12		5.3	8.5	7.5	1
SNP	2015-01-12	33	5.1	6.7	4.8	1
SNP	2015-01-12	28	4.7	8.5	5.9	1
QML	2015-01-12		5	8.7	7.5	1
SNP	2015-01-12	0	5.6	11.2	6.8	1
SNP	2015-01-12	22	4.3	7.4	6.7	1
SNP	2015-01-12	10	5.1	8.7	8.6	1
SNP	2015-01-12	0	4.4	5.6	4.9	1
SNP	2015-01-12	25	5	8.2	7.2	1
SNP	2015-01-12	28	5.2	10.3	7.6	1
SNP	2015-01-12	27	5	7.6	5.7	1
SNP	2015-01-12	28	5.3	12	5.9	1
SNP	2015-01-12	34	5.3	8.4	6.2	1
SNP	2015-01-12	0	5.4	11.9	10.4	1
SNP	2015-01-12	27	5.5	9.5	11.1	1
QPath	2015-01-12 06:05:00	31	4.8	10.1	5	1
QPath	2015-01-12 06:15:00	26	4.9	5.7	5.3	1
QPath	2015-01-12 06:20:00	27	4.9	8.7	6.4	1
QPath	2015-01-12 06:25:00		4.6	9.7	6.8	1
QPath	2015-01-12 07:15:00	27	3.8	7.1	7	1
QPath	2015-01-12 07:30:00	26	3.6	6.2	4	1
QPath	2015-01-12 07:40:00	26	4.2	7	6.2	1
QPath	2015-01-12 07:42:00	27	4.7	7.5	6.6	1
QPath	2015-01-12 07:45:00	28	4.2	7	4.6	1
QPath	2015-01-12 07:50:00	21	4.4	8	5.4	1
QPath	2015-01-12 07:55:00	32	4.6	8	7.5	1
QPath	2015-01-12 07:55:00	28	4.2	5.3	5.9	1
QPath	2015-01-12 08:00:00	27	4.6	8.8	7.1	1
QPath	2015-01-12 08:05:00	28	4.1	6.2	6.6	1
QPath	2015-01-12 08:05:00	30	4.5	5	6.2	1
QPath	2015-01-12 08:15:00	16	4.6	5.4	4.2	1
QPath	2015-01-12 08:15:00	29	4.8	9.1	6.4	1
QPath	2015-01-12 08:18:00	28	4.9	3.8	4.6	1
QPath	2015-01-12 08:20:00	27	4	11.2	9.2	1
QPath	2015-01-12 08:20:00	26	4.4	7.8	7.8	1
QPath	2015-01-12 08:20:00	29	4.4	5.8	5.3	2
QPath	2015-01-12 08:20:00	28	4.6	6.8	6.5	1
QPath	2015-01-12 08:23:00	27	4.7	5.4	4.9	1
QPath	2015-01-12 08:25:00	27	4.7	4.4	6	1
QPath	2015-01-12 08:25:00	26	3.7	8.6	8.9	1
QPath	2015-01-12 08:25:00		4.3	5.6	6.9	1
QPath	2015-01-12 08:25:00	29	3.9	8.5	7.9	2
QPath	2015-01-12 08:30:00		3.8	6.5	6.4	1
QPath	2015-01-12 08:35:00	17	4.5	6.6	5.1	1
QPath	2015-01-12 08:40:00	26	4.5	8	6.8	1
QPath	2015-01-12 08:40:00	28	4.1	8.5	8.4	1
QPath	2015-01-12 08:40:00	30	4.8	11	9.2	1
QPath	2015-01-12 08:42:00	13	4.8	6.6	2.7	1
QPath	2015-01-12 08:43:00	26	5.3	9.8	7.6	1
QPath	2015-01-12 08:48:00	28	4.4	8.1	7.6	1
QPath	2015-01-12 08:50:00	26	5	7	9	1
QPath	2015-01-12 08:50:00	35	4.5	9.4	7.9	1
QPath	2015-01-12 08:50:00	30	4.9	8.6	6.4	1
QPath	2015-01-12 08:52:00	28	4.3	7.2	6.4	1
QPath	2015-01-12 08:55:00	26	4.2	4	6.1	1
QPath	2015-01-12 08:55:00	24	3.7	5.6	4.3	1
QPath	2015-01-12 08:55:00	27	4.4	8.1	6.9	1
QPath	2015-01-12 08:55:00	28	5	9	7.3	1
QPath	2015-01-12 08:55:00	31	4.4	10.7	7	1
QPath	2015-01-12 08:58:00	28	4.9	8.9	7.8	1
QPath	2015-01-12 09:00:00	28	4.5	6.1	5.1	1
QPath	2015-01-12 09:00:00	30	4.3	6.3	6.2	1
QPath	2015-01-12 09:00:00		3.7	5.5	6	1
QPath	2015-01-12 09:04:00		4.3	6.9	6.2	1
QPath	2015-01-12 09:05:00	5	4.6	8.8	6.4	2
QPath	2015-01-12 09:10:00	26	4.4	8.2	6.3	1
QPath	2015-01-12 09:14:00	29	4.2	8.6	9.2	1
QPath	2015-01-12 09:15:00	28	4.9	9	6.8	1
QPath	2015-01-12 09:20:00	26	4.8	11.9	9.3	1
QPath	2015-01-12 09:25:00	26	4.6	6.7	5.4	1
QPath	2015-01-12 09:25:00	28	4.3	6.7	7.3	1
QPath	2015-01-12 09:25:00	32	4.8	7.1	6.9	1
QPath	2015-01-12 09:30:00	29	4.9	7	6.4	1
QPath	2015-01-12 09:30:00	29	5.1	9.3	7.5	1
QPath	2015-01-12 09:30:00	28	5	7.2	5.8	1
QPath	2015-01-12 09:30:00	28	4.5	7.4	6.8	1
QPath	2015-01-12 09:40:00	30	4.4	4.8	3.2	1
QPath	2015-01-12 09:40:00	28	4.2	7.9	9.2	2
QPath	2015-01-12 09:42:00	29	4.5	8.2	6.3	1
QPath	2015-01-12 09:45:00	28	4.1	5.8	4.4	1
QPath	2015-01-12 09:48:00		4.3	8.9	9.1	1
QPath	2015-01-12 09:50:00	28	4	6	5.6	1
QPath	2015-01-12 09:55:00	28	3.8	7	6.8	1
QPath	2015-01-12 09:59:00	28	4.6	8.1	7.6	1
QPath	2015-01-12 10:00:00	28	4.2	7.9	7.8	1
QPath	2015-01-12 10:40:00		4.2	7.6	6.7	1
QPath	2015-01-12 11:00:00	26	5.1	6.8	5.8	1
QPath	2015-01-12 11:10:00	28	4.6	7.5	5.7	1
QML	2015-01-13		3.8	6.7	5.4	1
SNP	2015-01-13	28	4	6.2	5.9	1
SNP	2015-01-13	32	3.9	7.2	6.8	1
QML	2015-01-13		3.7	4.8	4.4	1
SNP	2015-01-13	27	4.3	8.2	4.5	1
SNP	2015-01-13	28	4.3	6.4	5.3	1
QML	2015-01-13		3.6	8.8	6.9	1
QML	2015-01-13		3.6	6.4	5.7	1
SNP	2015-01-13	29	3.6	7.2	5	1
QML	2015-01-13		3.6	9	5.6	1
QML	2015-01-13		3.7	7.6	7.1	1
QML	2015-01-13		4	4.8	5.2	1
SNP	2015-01-13	31	3.6	4.9	4.6	1
QML	2015-01-13		3.8	6.6	4.7	1
SNP	2015-01-13	24	3.7	7.6	3	1
QML	2015-01-13		3.7	5.6	3.3	1
QML	2015-01-13		3.7	8	5.4	1
QML	2015-01-13		3.9	7.1	6.6	1
SNP	2015-01-13	28	3.9	3.5	6	1
QML	2015-01-13		4.2	6.9	4.4	1
SNP	2015-01-13	0	4.7	7.9	7.2	1
QML	2015-01-13		3.8	6.1	4	1
QML	2015-01-13		4.6	8.4	6.2	1
QML	2015-01-13		3.9	5.4	5.1	1
QML	2015-01-13		3.9	7	5.1	1
SNP	2015-01-13	26	3.9	6.6	4.8	1
SNP	2015-01-13	27	4	7.3	5.5	1
SNP	2015-01-13	29	3.9	6.3	6.4	1
QML	2015-01-13		4	6.3	5.8	1
QML	2015-01-13		3.9	4.9	3	1
SNP	2015-01-13	31	3.9	8.1	5.3	1
SNP	2015-01-13	28	3.8	7.2	5.4	1
QML	2015-01-13		3.9	8	5.6	1
QML	2015-01-13		3.9	5.9	6.4	1
QML	2015-01-13		4	7.9	6.5	1
QML	2015-01-13		4	4.5	4.4	1
SNP	2015-01-13	26	3.9	7	3.3	1
SNP	2015-01-13	27	4.1	6.3	8.1	1
QML	2015-01-13		4.2	6.2	4.9	1
SNP	2015-01-13	27	4	7.3	5.5	1
QML	2015-01-13		4	7.7	6.7	1
QML	2015-01-13		4	6	5	1
QML	2015-01-13		4.2	4.1	5.7	1
QML	2015-01-13		4.1	6.2	5.1	1
QML	2015-01-13		4.1	7	4.8	1
QML	2015-01-13		4.2	9.2	7.4	1
SNP	2015-01-13	28	4.1	8.6	6.3	1
QML	2015-01-13		3.6	7	5.4	1
SNP	2015-01-13	27	4.1	8.8	6.7	1
QML	2015-01-13		4.2	6.3	5.7	1
QML	2015-01-13		4.1	9.3	6.2	1
SNP	2015-01-13	27	4.1	4.1	4.2	1
SNP	2015-01-13	37	4.1	5.6	6.3	1
QML	2015-01-13		4.8	9.5	7.5	1
SNP	2015-01-13	26	4.6	9.3	8.5	1
SNP	2015-01-13	26	4.1	6.7	5.8	1
QML	2015-01-13		4.2	6.3	5.9	1
QML	2015-01-13		3.7	7.3	7.8	1
QML	2015-01-13		4.2	8	5.3	1
QML	2015-01-13		4.2	6.2	4.9	1
SNP	2015-01-13	27	4.2	7.3	5.3	1
SNP	2015-01-13	17	4.2	8.2	5.2	1
SNP	2015-01-13	26	4.2	10	7	1
SNP	2015-01-13	32	4.2	8.2	4.3	1
QML	2015-01-13		4.1	8.7	6.6	1
QML	2015-01-13		4.2	6	4.6	1
SNP	2015-01-13	27	3.8	4.8	4.2	1
QML	2015-01-13		4.3	8.4	7.3	1
QML	2015-01-13		4.3	7.4	4.6	1
QML	2015-01-13		4.3	5.5	4.5	1
QML	2015-01-13		4.3	7.9	6.8	1
SNP	2015-01-13	25	3.3	6.4	6.2	1
QML	2015-01-13		4.3	5.9	5.3	1
SNP	2015-01-13	26	4	7	5.5	1
SNP	2015-01-13	28	4.2	6.6	4.3	1
SNP	2015-01-13	30	4.3	5.7	5.1	1
QML	2015-01-13		4.3	8.2	7.5	1
SNP	2015-01-13	28	4.3	9.3	7.7	1
SNP	2015-01-13	27	4.3	7.1	7.1	1
SNP	2015-01-13	27	4.3	6.7	6.8	1
QML	2015-01-13		4.3	5.6	4.3	1
QML	2015-01-13		4.4	4.2	4	1
QML	2015-01-13		4.6	7	6.1	1
SNP	2015-01-13	32	4.4	6.7	4.6	1
QML	2015-01-13		4.4	8.1	3.1	1
QML	2015-01-13		4.4	8.3	5.4	1
QML	2015-01-13		4.4	5.4	3.7	1
SNP	2015-01-13	27	4.4	6.8	5.3	1
SNP	2015-01-13	26	4.4	7.6	5.8	1
SNP	2015-01-13	28	4.4	7.9	5.6	1
SNP	2015-01-13	28	4.4	11.4	8.6	1
QML	2015-01-13		4.3	9.4	5.7	1
SNP	2015-01-13	28	4.5	6.4	5.3	1
QML	2015-01-13		4.6	7	6.1	1
QML	2015-01-13		4.5	6.5	5.1	1
QML	2015-01-13		4.5	6.2	4.4	1
QML	2015-01-13		4.8	10.2	6.9	1
QML	2015-01-13		4.5	4.4	4.5	1
SNP	2015-01-13	9	4.5	7.9	6.2	1
SNP	2015-01-13	0	4.3	5.7	4.6	1
SNP	2015-01-13	27	4.5	4.4	6	1
QML	2015-01-13		4.5	6.5	5.1	1
SNP	2015-01-13	27	4.6	6.3	7	1
SNP	2015-01-13	29	4.4	6.8	6.5	1
SNP	2015-01-13	28	4.6	8.6	8.2	1
QML	2015-01-13		4.4	9	5.6	1
SNP	2015-01-13	26	4.6	7.7	6.3	1
QML	2015-01-13		4.5	8.5	6.7	1
SNP	2015-01-13	26	4.5	6.5	5.3	1
SNP	2015-01-13	26	4.9	8.1	7.2	1
QML	2015-01-13		4.8	8.5	5	1
QML	2015-01-13		4.7	8.6	6.4	1
QML	2015-01-13		4.7	7.7	5.8	1
QML	2015-01-13		4.7	6.8	6.2	1
QML	2015-01-13		4.7	11.8	5.9	1
SNP	2015-01-13	27	4.7	9.2	5	1
QML	2015-01-13		5.1	9	7.5	1
SNP	2015-01-13	27	4.7	7.1	5.1	1
QML	2015-01-13		4.8	6.1	5	1
QML	2015-01-13		4.7	4.9	4.5	1
SNP	2015-01-13	28	4.9	6.7	5.7	1
QML	2015-01-13		4.8	5.2	4.6	1
SNP	2015-01-13	26	4.8	10.5	9	1
SNP	2015-01-13	27	5.1	9.5	6.8	1
QML	2015-01-13		4.4	7.1	4.6	1
SNP	2015-01-13	26	4.7	7.8	7	1
SNP	2015-01-13	28	5.1	9.1	6.4	1
QML	2015-01-13		4.8	9.3	8.3	1
QML	2015-01-13		5	7.7	4.2	1
SNP	2015-01-13	26	5	6.8	7	1
SNP	2015-01-13	26	5	9.7	9.7	1
QML	2015-01-13		4.3	6.7	6.1	1
SNP	2015-01-13	13	5.3	8.8	7.5	1
QML	2015-01-13		5	4.6	8.3	1
SNP	2015-01-13	30	4.9	8.6	6.3	1
SNP	2015-01-13	8	4.9	7.8	5.1	1
SNP	2015-01-13	27	5.1	7.6	6.5	1
SNP	2015-01-13	30	5.1	9	8.3	1
QML	2015-01-13		5.3	8.7	5.4	1
QML	2015-01-13		5.3	7.3	8.5	1
SNP	2015-01-13	9	6.7	16.3	16.1	1
SNP	2015-01-13	25	4.3	8.2	6.2	1
QML	2015-01-13		5.1	9.2	7.7	1
QPath	2015-01-13 06:15:00	30	4.9	8.7	7	1
QPath	2015-01-13 06:20:00	26	4.7	9.8	9	1
QPath	2015-01-13 06:30:00	28	4.6	8	6	1
QPath	2015-01-13 06:40:00	28	4.6	6.6	5.6	1
QPath	2015-01-13 07:00:00	27	4.6	7	4.9	1
QPath	2015-01-13 07:15:00	27	4.4	6.8	3.6	1
QPath	2015-01-13 07:35:00	36	4.3	6.3	5.9	1
QPath	2015-01-13 07:39:00	28	4.1	7.1	3.9	1
QPath	2015-01-13 07:40:00	28	4.2	5.1	6.3	1
QPath	2015-01-13 07:55:00		4	7.4	4.7	1
QPath	2015-01-13 07:55:00	31	4.1	6.1	5	1
QPath	2015-01-13 07:59:00	27	4.8	7.8	6.6	1
QPath	2015-01-13 08:05:00	26	4	7.9	6.2	1
QPath	2015-01-13 08:10:00	27	4.6	10.7	9.6	1
QPath	2015-01-13 08:10:00	24	4.5	9.1	7.4	1
QPath	2015-01-13 08:15:00	28	4.8	8	6.4	1
QPath	2015-01-13 08:15:00	28	4.7	9.2	8.2	1
QPath	2015-01-13 08:20:00	26	4.3	7.8	7.4	2
QPath	2015-01-13 08:20:00	30	4.4	6	7.4	1
QPath	2015-01-13 08:20:00	28	4.8	5.9	4.7	1
QPath	2015-01-13 08:23:00	31	4.7	8.4	7.8	1
QPath	2015-01-13 08:25:00	27	4.3	8	7.6	1
QPath	2015-01-13 08:25:00		4.4	7.1	7.7	1
QPath	2015-01-13 08:25:00	28	4.6	9.6	9.5	1
QPath	2015-01-13 08:27:00	26	5.1	9	7.4	1
QPath	2015-01-13 08:30:00	26	4.5	8.3	6.2	1
QPath	2015-01-13 08:30:00	26	4.9	8	7	1
QPath	2015-01-13 08:30:00	26	3.8	7.1	6.8	1
QPath	2015-01-13 08:30:00	20	4	9.3	6.3	1
QPath	2015-01-13 08:30:00	22	4.3	9.5	9.1	1
QPath	2015-01-13 08:30:00	12	4.6	8.6	10.4	2
QPath	2015-01-13 08:30:00	28	4.4	7.2	6.6	1
QPath	2015-01-13 08:35:00	27	5.1	9	8	1
QPath	2015-01-13 08:35:00	27	4.8	6.6	5.8	1
QPath	2015-01-13 08:35:00	16	4	6.5	5.8	1
QPath	2015-01-13 08:37:00	28	4.1	8.1	8.4	1
QPath	2015-01-13 08:38:00	17	4.9	6.1	5.5	1
QPath	2015-01-13 08:40:00	27	4.7	8.1	5.9	1
QPath	2015-01-13 08:41:00	35	4.4	6.2	6	1
QPath	2015-01-13 08:43:00	27	4.3	6.1	5.1	1
QPath	2015-01-13 08:45:00	30	4	13.9	7.8	1
QPath	2015-01-13 08:45:00	28	4.9	9.5	8.7	1
QPath	2015-01-13 08:50:00	28	4.7	8.7	6.8	1
QPath	2015-01-13 08:50:00	28	4.3	6.4	6	1
QPath	2015-01-13 08:50:00		4.8	9.3	6	1
QPath	2015-01-13 08:51:00	28	4.3	7.8	7.2	1
QPath	2015-01-13 08:52:00	12	4.6	7.5	3.8	1
QPath	2015-01-13 08:52:00	28	4.7	6.8	6.7	1
QPath	2015-01-13 08:54:00	26	4.9	7.4	5.2	1
QPath	2015-01-13 08:55:00		4.4	6.3	7.2	1
QPath	2015-01-13 09:00:00	26	4.8	7.4	6.9	1
QPath	2015-01-13 09:03:00	31	4.8	9.3	8.5	1
QPath	2015-01-13 09:10:00	29	4.1	8.7	8.2	1
QPath	2015-01-13 09:10:00	32	4.6	9.2	7.4	1
QPath	2015-01-13 09:13:00	28	4.9	6.8	4.4	1
QPath	2015-01-13 09:13:00	34	4.1	9.4	7.3	2
QPath	2015-01-13 09:15:00	26	4.8	13.6	9.2	1
QPath	2015-01-13 09:15:00	28	4.2	6.9	6.7	1
QPath	2015-01-13 09:20:00		4.8	7.5	7.1	1
QPath	2015-01-13 09:22:00	28	4.7	9.5	5.4	1
QPath	2015-01-13 09:25:00		4.3	3.9	4.5	1
QPath	2015-01-13 09:25:00		4.8	9.8	7.3	1
QPath	2015-01-13 09:25:00	28	4.4	8.6	7.2	1
QPath	2015-01-13 09:27:00	35	4	7.7	4.9	1
QPath	2015-01-13 09:28:00	28	5	8	6.2	1
QPath	2015-01-13 09:30:00	29	4.4	4.4	4.5	1
QPath	2015-01-13 09:30:00	29	4	7.4	5.8	1
QPath	2015-01-13 09:35:00	27	4.7	10.7	10.3	1
QPath	2015-01-13 09:35:00	27	4.5	9.9	8.4	1
QPath	2015-01-13 09:35:00	29	4.2	9.1	6.2	1
QPath	2015-01-13 09:38:00	27	4.3	7.2	6.6	1
QPath	2015-01-13 09:40:00	26	4.1	7.6	5.8	1
QPath	2015-01-13 09:40:00	29	4.3	7.8	5.9	1
QPath	2015-01-13 09:41:00	26	4	5.4	5.4	1
QPath	2015-01-13 09:45:00	29	4.5	8.5	7.7	1
QPath	2015-01-13 10:08:00	28	4.5	14.5	11.6	1
QPath	2015-01-13 10:30:00	20	4.1	5.8	5.1	1
QPath	2015-01-13 10:45:00	28	4.2	9.4	9.7	1
QPath	2015-01-13 11:00:00	26	4.1	7.4	6.9	1
QML	2015-01-14		4	7.1	5.4	1
QML	2015-01-14		3.7	6	4	1
QML	2015-01-14		3.5	3.8	4.3	1
QML	2015-01-14		3.5	6.5	6.5	1
QML	2015-01-14		3.5	7.8	7	1
QML	2015-01-14		3.6	5.9	5.9	1
QML	2015-01-14		4.1	5.4	4.9	1
SNP	2015-01-14	30	3.8	6.8	5.4	1
QML	2015-01-14		4	4.8	4.6	1
SNP	2015-01-14	28	3.8	8.6	5.7	1
SNP	2015-01-14	26	3.7	6.4	5.2	1
SNP	2015-01-14	28	3.9	6.3	6	1
SNP	2015-01-14	23	3.7	4.9	4.5	1
QML	2015-01-14		3.8	7.6	5.8	1
QML	2015-01-14		4.1	3.7	5.5	1
SNP	2015-01-14	24	3.9	7.3	5.4	1
SNP	2015-01-14	27	4.5	4.5	4.3	1
SNP	2015-01-14	30	4.6	6.9	4.6	1
QML	2015-01-14		4	5.5	4.5	1
QML	2015-01-14		3.8	6.7	4.8	1
QML	2015-01-14		3.8	7.2	5.1	1
QML	2015-01-14		3.9	6.1	4.4	1
SNP	2015-01-14	29	3.9	8.4	7.6	1
QML	2015-01-14		3.9	3.4	3.4	1
QML	2015-01-14		3.9	5.7	4.3	1
SNP	2015-01-14	23	3.9	5.2	7.5	1
SNP	2015-01-14	29	3.9	7.5	6.1	1
SNP	2015-01-14	27	3.9	4.7	4	1
QML	2015-01-14		3.9	5.9	5.9	1
QML	2015-01-14		3.9	7.6	6	1
QML	2015-01-14		3.9	5	4.4	1
QML	2015-01-14		3.9	4.8	4.9	1
QML	2015-01-14		4.1	5.4	5.4	1
SNP	2015-01-14	28	4	5.5	5.7	1
QML	2015-01-14		4	7.8	6	1
QML	2015-01-14		4.1	6.2	4.8	1
QML	2015-01-14		4	7.4	7.6	1
SNP	2015-01-14	27	4	6.4	5.5	1
QML	2015-01-14		3.6	6.7	4.9	1
QML	2015-01-14		4.1	5	4.9	1
QML	2015-01-14		4	5.8	6.5	1
QML	2015-01-14		4.1	4	5.3	1
QML	2015-01-14		4.1	8.3	5.8	1
QML	2015-01-14		4.1	6.3	5.8	1
QML	2015-01-14		4.1	8	7.8	1
SNP	2015-01-14	28	4.2	6.4	6.3	1
QML	2015-01-14		4.7	9.8	7	1
QML	2015-01-14		4	8.2	7.6	1
QML	2015-01-14		4.2	8.8	6.1	1
QML	2015-01-14		3.7	8	7.4	1
QML	2015-01-14		4.2	6	5.6	1
SNP	2015-01-14	29	4.1	5.3	4.6	1
SNP	2015-01-14	26	4.1	5.5	5	1
SNP	2015-01-14	25	4.1	7.3	5.9	1
SNP	2015-01-14	26	4.1	5.3	5.1	1
SNP	2015-01-14	26	4.2	6.4	7	1
SNP	2015-01-14	26	4.1	6.2	4.5	1
QML	2015-01-14		4.1	7.9	6.6	1
QML	2015-01-14		4.2	7.9	6.6	1
QML	2015-01-14		4.2	7.7	6.8	1
QML	2015-01-14		4.2	7.6	5.4	1
QML	2015-01-14		4.2	5.7	5.2	1
SNP	2015-01-14	26	4.2	4.7	5	1
QML	2015-01-14		3.7	7	8.2	1
QML	2015-01-14		4.1	8.5	7	1
SNP	2015-01-14	26	4.4	8	6.2	1
QML	2015-01-14		4.4	8.9	8.6	1
QML	2015-01-14		4.3	8.1	6.5	1
QML	2015-01-14		4.3	9.3	6.6	1
SNP	2015-01-14	28	4.2	6.6	5.8	1
SNP	2015-01-14	29	4.3	9.8	7.1	1
QML	2015-01-14		4.4	7.3	6.6	1
SNP	2015-01-14	26	4.3	7.6	5.4	1
QML	2015-01-14		4.4	4.9	4.6	1
QML	2015-01-14		4.2	5.1	4.9	1
QML	2015-01-14		4.2	10.5	7.8	1
QML	2015-01-14		4.5	5.9	6.4	1
QML	2015-01-14		4.8	8	5.3	1
SNP	2015-01-14	27	4.3	5	4.7	1
SNP	2015-01-14	29	4.3	9.6	7.2	1
SNP	2015-01-14	26	4.4	8.2	5.7	1
QML	2015-01-14		4.5	5.1	5.8	1
QML	2015-01-14		4.4	5.4	6.3	1
SNP	2015-01-14	26	4.4	6.9	4.1	1
SNP	2015-01-14	27	4.4	4.6	4.9	1
SNP	2015-01-14	0	4.4	10.7	8.7	1
SNP	2015-01-14	26	4.4	9.7	3.3	1
QML	2015-01-14		4.4	9.2	6.6	1
SNP	2015-01-14	26	4.4	7.2	3.1	1
SNP	2015-01-14	26	4.4	7.1	6.5	1
QML	2015-01-14		4.4	5.9	5.8	1
SNP	2015-01-14	23	4.4	5	8.1	1
QML	2015-01-14		3.7	7.9	5.7	1
SNP	2015-01-14	29	4.7	6.1	5.9	1
SNP	2015-01-14	24	4.2	7.1	6.1	1
SNP	2015-01-14	30	4.8	10.2	8.9	1
SNP	2015-01-14	28	4.7	6.8	6.7	1
SNP	2015-01-14	28	4.5	9.2	6.2	1
SNP	2015-01-14	29	4.5	9.9	7.6	1
SNP	2015-01-14	27	4.5	8.6	7	1
SNP	2015-01-14	26	4.6	5.6	4.8	1
QML	2015-01-14		4.9	7.3	4.1	1
SNP	2015-01-14	27	4.6	6.1	6.4	1
SNP	2015-01-14	24	4.8	8.3	5.1	1
QML	2015-01-14		4.6	7.1	5.4	1
SNP	2015-01-14	26	4.7	6.5	6.1	1
SNP	2015-01-14	25	4.7	10.4	6.2	1
SNP	2015-01-14	30	4.7	8.3	5.6	1
QML	2015-01-14		4.2	6	5.5	1
SNP	2015-01-14	25	4.4	6.5	8.6	1
SNP	2015-01-14	26	4.6	6.5	5.3	1
SNP	2015-01-14	28	4.9	7.8	7.3	1
SNP	2015-01-14	26	5	7.4	6.8	1
QML	2015-01-14		4.8	9.3	7.4	1
QML	2015-01-14		4.1	7.3	6.4	1
SNP	2015-01-14	17	4.9	5.9	6	1
SNP	2015-01-14	25	4.9	6.2	6.3	1
QML	2015-01-14		4.9	7.8	8.2	1
QML	2015-01-14		4.7	5.7	4.9	1
SNP	2015-01-14	27	5.5	9.9	7.4	1
SNP	2015-01-14	26	4.2	6.9	5.6	1
QML	2015-01-14		4.8	8.9	9.2	1
SNP	2015-01-14	28	5.1	10.5	8.2	1
QML	2015-01-14		5.5	10.8	10.2	1
SNP	2015-01-14	27	5.2	8.4	8.2	1
SNP	2015-01-14	28	5	8.6	5.5	1
QPath	2015-01-14 05:50:00	30	4.6	10.2	6.2	2
QPath	2015-01-14 06:05:00	29	4.6	9.5	6.2	2
QPath	2015-01-14 06:13:00	29	4.7	7	5.6	1
QPath	2015-01-14 06:25:00	27	4.7	6.3	7.2	1
QPath	2015-01-14 06:35:00	29	6.1	12	10.2	2
QPath	2015-01-14 07:24:00	27	4.1	5	2.5	1
QPath	2015-01-14 07:27:00	31	4.3	8.3	6.7	1
QPath	2015-01-14 07:35:00	26	4.6	8.9	7	1
QPath	2015-01-14 07:37:00	28	5	7.5	5.1	1
QPath	2015-01-14 07:40:00	23	4.1	8	6.5	1
QPath	2015-01-14 07:40:00	29	4.7	7.7	8	1
QPath	2015-01-14 07:45:00	26	3.7	9	7	1
QPath	2015-01-14 07:50:00	28	4.5	7.4	5.8	1
QPath	2015-01-14 08:00:00	26	5	8	7.2	1
QPath	2015-01-14 08:00:00	26	4	6.1	4.1	1
QPath	2015-01-14 08:05:00	29	4.4	7.6	5.1	1
QPath	2015-01-14 08:07:00	17	5.9	9	8.3	1
QPath	2015-01-14 08:10:00	27	4.4	5.2	5.5	1
QPath	2015-01-14 08:10:00	36	4.3	5.1	4.5	1
QPath	2015-01-14 08:10:00	28	4	8.1	5.7	1
QPath	2015-01-14 08:14:00	28	4.4	5.3	4.9	1
QPath	2015-01-14 08:15:00	28	4.2	7.4	8.2	1
QPath	2015-01-14 08:25:00	28	4.3	8.3	4	1
QPath	2015-01-14 08:29:00	28	4.7	6	5.9	1
QPath	2015-01-14 08:30:00	26	3.9	9.1	7.1	1
QPath	2015-01-14 08:33:00	29	4.9	10.1	8.7	1
QPath	2015-01-14 08:35:00	24	4.6	8.8	8.7	1
QPath	2015-01-14 08:35:00	20	4.2	8.1	6.8	1
QPath	2015-01-14 08:35:00	24	4.5	7.8	4.7	1
QPath	2015-01-14 08:35:00		4.1	7.6	6.4	1
QPath	2015-01-14 08:35:00	29	4.4	7.6	7.2	1
QPath	2015-01-14 08:35:00	29	4.7	8.8	6.3	1
QPath	2015-01-14 08:35:00	28	4.2	5.8	5.5	1
QPath	2015-01-14 08:40:00	25	4.3	7.9	6.5	1
QPath	2015-01-14 08:45:00	22	4.3	7.6	7.5	1
QPath	2015-01-14 08:45:00	14	6.4	12.3	11.1	1
QPath	2015-01-14 08:45:00	26	4.3	6.5	5.2	1
QPath	2015-01-14 08:45:00	28	4.2	4.2	4.6	1
QPath	2015-01-14 08:45:00	31	4.3	7.8	9.1	1
QPath	2015-01-14 08:48:00	28	4.6	5.8	5.5	1
QPath	2015-01-14 08:50:00	23	4.1	9.9	7.3	1
QPath	2015-01-14 08:50:00	36	5	8.1	6.1	1
QPath	2015-01-14 08:50:00	29	4.3	6.2	4.5	1
QPath	2015-01-14 08:55:00	25	4.4	5.9	5.6	1
QPath	2015-01-14 09:02:00	28	4.4	11.5	7.1	1
QPath	2015-01-14 09:05:00	38	4.6	8.1	7.2	1
QPath	2015-01-14 09:10:00	18	4.6	7.4	7	1
QPath	2015-01-14 09:12:00	27	5.1	6.6	7.3	1
QPath	2015-01-14 09:12:00	33	4.1	9.2	4.9	1
QPath	2015-01-14 09:15:00	27	5.1	5.4	6.7	1
QPath	2015-01-14 09:15:00	28	4.3	5.8	5.4	1
QPath	2015-01-14 09:15:00	28	4.2	6.7	7	1
QPath	2015-01-14 09:15:00	32	4.5	5.9	5.2	1
QPath	2015-01-14 09:20:00	27	4.5	7.6	6.3	1
QPath	2015-01-14 09:20:00	29	4.3	4.8	4.8	1
QPath	2015-01-14 09:30:00	27	5	8.9	6.5	1
QPath	2015-01-14 09:30:00	28	4.6	6.3	6.2	1
QPath	2015-01-14 09:30:00		4.7	7.9	5	1
QPath	2015-01-14 09:45:00	34	4.9	10	8.6	1
QPath	2015-01-14 09:50:00	26	4.8	6.7	6.1	1
QPath	2015-01-14 09:55:00	26	4.3	7.9	6.2	1
QPath	2015-01-14 09:55:00	26	3.9	6.3	5.1	1
QPath	2015-01-14 10:15:00	32	5.4	9.5	7.4	1
QPath	2015-01-14 10:15:00	30	4.1	7.9	5.4	1
QPath	2015-01-14 10:56:00	33	4.6	6.2	8.1	1
QML	2015-01-15		3.7	7.3	5.2	1
QML	2015-01-15		3.8	5.7	4.8	1
QML	2015-01-15		3.8	5.6	4.2	1
QML	2015-01-15		3.7	4.9	5.9	1
QML	2015-01-15		3.6	6.7	7.1	1
SNP	2015-01-15	27	2.8	4.3	3.6	1
SNP	2015-01-15	26	3.6	5	4.3	1
QML	2015-01-15		3.1	7.7	4.8	1
QML	2015-01-15		3.8	4.1	4.7	1
QML	2015-01-15		3.9	6.7	6.1	1
SNP	2015-01-15	36	3.9	5.1	4.8	1
QML	2015-01-15		4.3	5.5	4.6	1
SNP	2015-01-15	1	3.6	5	6.8	1
SNP	2015-01-15	26	4	5.8	5.3	1
QML	2015-01-15		3.9	9.7	8.1	1
SNP	2015-01-15	26	3.9	5.1	4.1	1
[truncated: 24,243 more rows]
